# Supplementary material for: Copy Number Variation Analysis of Matched Ovarian Primary Tumors and Peritoneal Metastasis
Source: PLoS One. 2011 Dec 14;6(12):e28561. doi: 10.1371/journal.pone.0028561 (PMC3237432; doi:10.1371/journal.pone.0028561)
Supplement: Table S1 — Primers used for qPCR validation of CNVs. Primers including controls, their product coordinates on hg19 and their sequence are provided. (XLSX) [file pone.0028561.s001.xlsx]

## Sheet: Sheet1
	Table S1: Primers used for qPCR validation of CNVs
Use	Primer Name	Amplicon Location (Hg19)		Sequence
Control	FUT2_ch19_f1	chr19:49206925+49207060		ATCTTCGTGGTCACCAGTAATGG
Control	FUT2_ch19_r1	chr19:49206925+49207060		GGTTACACTGTGTGAGTAGAGC
Control	PTPN4_ch2_f2	>chr2:120519256+120519397		ACGCACGGTCCCATAGTATC
Control	PTPN4_ch2_r2	>chr2:120519256+120519397		AAATAGTGGTGCCTCCTTGG
Control	MARCO_ch2_f1	>chr2:119700418+119700571		TGATGTGCTGGTCAGGAAAC
Control	MARCO_ch2_r1	>chr2:119700418+119700571		GCATCACCTGTTGAATGCTG
Test	TYK2_f1	>chr19:10489098-10489266		TGTGGAAAACGAGACTCAGAGA
Test	TYK2_r1	>chr19:10489098-10489266		CTCAGCTGGAAAGGGGACA
Test	TYK2_f2	>chr19:10475588-10475731		GGAGGAGGGTTCTAGTGGCA
Test	TYK2_r2	>chr19:10475588-10475731		ATGTCCCGGAAGTCACAGAAG
Test	TYK2_f5	>chr19:10461309-10461438		TCCAGGATGAAACCAAGAGG
Test	TYK2_r5	>chr19:10461309-10461438		GGTCCCTCAAGATCATGGTTAG
Test	JAK2_f1	>chr9:4985938+4986051		AGGTTTCAGAAGCAGGCAAC
Test	JAK2_r1	>chr9:4985938+4986051		ACTGCAGCGATAAAGGACAG
Test	JAK2_f3	>chr9:5114234+5114363		AAGTTGCCCACAATCACCTG
Test	JAK2_r3	>chr9:5114234+5114363		CATTGCACTGCTTCTCTTGC
Test	JAK2_f4	>chr9:5126432+5126583		GGATGCCCAGATGAGGTAAC
Test	JAK2_r4	>chr9:5126432+5126583		TGCCTTGTTCCACAGTCATC
Test	CCL2_f1	>chr17:32582405+32582512		ATAGCAGCCACCTTCATTCC
Test	CCL2_r1	>chr17:32582405+32582512		GCTTGGATGGTCCATGATAAC
Test	CCL2_f3	>chr17:32583738+32583878		CAGCTTCAAGACCATTGTGG
Test	CCL2_r3	>chr17:32583738+32583878		AGCTGCAGATTCTTGGGTTG
Test	ifna2_f1	>chr9:21385073+21385207		TCTGCTGGATCATCTCATGG
Test	ifna2_r1	>chr9:21385073+21385207		TGGCACAGATGAGGAGAATC
Test	ifna2_f2	>chr9:21384949-21385037		GCTTGGGATGAGACCCTCCTA
Test	ifna2_r2	>chr9:21384949-21385037		CCCACCCCCTGTATCACAC
Test	NOTCH3_f1	>chr19:15302573-15302805		TGGCGACCTCACTTACGACT
Test	NOTCH3_r1	>chr19:15302573-15302805		CACTGGCAGTTATAGGTGTTGAC
