# Supplementary material for: Copy Number Variation Analysis of Matched Ovarian Primary Tumors and Peritoneal Metastasis
Source: PLoS One. 2011 Dec 14;6(12):e28561. doi: 10.1371/journal.pone.0028561 (PMC3237432; doi:10.1371/journal.pone.0028561)
Supplement: Table S2 — Quantitative-PCR validation results of CNVs. 11 regions in 5 genes were used to determine copy number in regions identified by arrays as deviating from 2 copies. Non-concordant results are highlighted in red. (XLSX) [file pone.0028561.s002.xlsx]

## Sheet: Sheet1
Table S2: qPCR validation results of CNVs						Patient
	Gene	Method	OV06-1	OV07-1	OV07-2	OV07-4	OV07-5	OV08-1	OV08-2	OV08-3
	TYK2	Array	nc	Amp	Del	Amp	nc	Nrm	Del	Amp
		qPCR	2.28	4.34	1.92	2.54	2.54	1.862	1.08	5.76
	JAK2	Array	Amp	Del	Amp	Del	nc	nc	nc	Del
		qPCR	2.9	0.98	3.22	1.3	1.7	1.76	2.04	1.42
	CCL2	Array	nc	nc	Amp	nc	nc	nc	nc	Amp
		qPCR	1.96	1.74	3.6	2.1	1.96	1.9	2.04	2.5
	IFNA2	Array	Amp	Del	Amp	nc	Del	nc	Amp	nc
		qPCR	6.84	1.24	3.72	2.34	1.4	1.88	2.12	2.92
	NOTCH3	Array	nc	Del	nc	nc	nc	nc	Del	Amp
		qPCR	1.68	4.4	1.2	1.92	2.38	2.42	2.02	3.84
Copy Number as predicted by each method is given assuming a normal copy number of 2. Assays with significant difference between Array and qPCR results are highlighted in Red.
