# Supplementary material for: Copy Number Variation Analysis of Matched Ovarian Primary Tumors and Peritoneal Metastasis
Source: PLoS One. 2011 Dec 14;6(12):e28561. doi: 10.1371/journal.pone.0028561 (PMC3237432; doi:10.1371/journal.pone.0028561)
Supplement: Table S5 — Genes identified in copy number variation regions both shared by primary and metastatic tumors and those specific to each tumor type. Both official gene symbols and Refseq IDs are provided. Comparisons include using a HapMap provided baseline (normal) or comparing the Peritoneal metastasis to the primary tumor baseline (Peri V Primary). (XLSX) [file pone.0028561.s005.xlsx]

## Sheet: Sheet1
PrimVnormal V PeriVnormal								Peri V Primary
Specific PrimVnormal Amps 4762	Specific PeriVnormal Amps 301	Shared Amps 2156		Specific PrimVnormal Dels 4141	Specific PeriVnormal Dels 1360	Shared Dels 4601		PeriVPrimary AMPS			PeriVPrimary DELS
40603:NM_001166373	ABCC6:NM_001079528	AADAC:NM_001086		40612:NM_001100875	40603:NM_001166373	40604:NM_001005415		40606	NM_020814		40607	NM_017824
40610:NM_001002266	ADAM33:NM_025220	AADACL2:NM_207365		40787:NM_052838	40609:NM_022826	40605:NM_178450		40612	NM_001100875		40608	NM_005885
40796:NM_144710	ADAM8:NM_001109	AATK:NM_001080395		40790:NM_001198713	40788:NM_001008491	40607:NM_017824		40789	NM_019106		40796	NM_144710
40797:NM_018243	ADRA1D:NM_000678	ABCC5:NM_001023587		40791:NM_001009939	AACS:NM_023928	40608:NM_005885		40790	NM_001198713		40800	NM_207366
40801:NM_004261	ADSSL1:NM_152328	ABCF3:NM_018358		AA06:NR_037584	AARS:NM_001605	40610:NM_001002265		40791	NM_001009939		40801	NM_004261
A2M:NM_000014	AHNAK2:NM_138420	ABHD12:NM_001042472		AASDHPPT:NM_015423	ABCA17P:NR_003574	40789:NM_019106		40794	NM_001098811		A2M	NM_000014
A2ML1:NM_144670	AKNA:NM_030767	ABHD16B:NM_080622		AATF:NM_012138	ABCA3:NM_001089	40792:NM_015129		A1BG	NM_130786		A2ML1	NM_144670
A4GNT:NM_016161	AKT1:NM_001014431	ABRA:NM_139166		ABAT:NM_000663	ABCB1:NM_000927	40794:NM_001098811		A1BG-AS1	NR_015380		A4GNT	NM_016161
AAK1:NM_014911	APOBEC3B:NM_004900	ABT1:NM_013375		ABCA2:NM_001606	ABCB10:NM_012089	40798:NM_001154458		A4GALT	NM_017436		AAAS	NM_001173466
AARS2:NM_020745	ARGLU1:NM_018011	ACAP2:NM_012287		ABCB5:NM_001163941	ABCB9:NM_019624	A1BG:NM_130786		AA06	NR_037584		AAK1	NM_014911
AASS:NM_005763	ARL17A:NM_001113738	ACAP3:NM_030649		ABCC3:NM_001144070	ABCC4:NM_001105515	A1BG-AS1:NR_015380		AARSD1	NM_001136042		AARS2	NM_020745
ABCA11P:NR_002451	ARL17B:NM_001039083	ACOT13:NM_001160094		ABCC6P1:NR_003569	ABCC8:NM_000352	A4GALT:NM_017436		AASDHPPT	NM_015423		AASDH	NM_181806
ABCA13:NM_152701	ATRN:NM_139321	ACP1:NM_001040649		ABCC6P2:NR_023387	ABCD4:NM_005050	AADAT:NM_016228		ABCA13	NM_152701		AASS	NM_005763
ABCA4:NM_000350	AVP:NM_000490	ACPL2:NM_001037172		ABCG1:NM_004915	ACACA:NM_198834	AARSD1:NM_001136042		ABCA2	NM_001606		ABCA11P	NR_002451
ABCB1:NM_000927	BCKDHB:NM_000056	ACSS1:NM_032501		ABHD12B:NM_181533	ACACB:NM_001093	ABCA1:NM_005502		ABCA7	NM_019112		ABCA4	NM_000350
ABCB10:NM_012089	BRCA1:NM_007294	ACTG1:NM_001199954		ABHD14A:NM_015407	ACAD10:NM_001136538	ABCA7:NM_019112		ABCB5	NM_001163942		ABCB10	NM_012089
ABCB4:NM_000443	C10orf125:NM_001098483	ACTL6A:NM_004301		ABHD14A-ACY1:NR_037192	ACADS:NM_000017	ABCB7:NM_004299		ABCC2	NM_000392		ABCB8	NM_007188
ABCB8:NM_007188	C14orf180:NM_001008404	ACTR1B:NM_005735		ABHD14B:NM_001146314	ACOT2:NM_006821	ABCC1:NM_004996		ABCC3	NM_001144070		ABCC10	NM_001198934
ABCC10:NM_001198934	C14orf79:NM_174891	ACTR3BP2:NR_027714		ABHD5:NM_016006	ACSF3:NM_001127214	ABCC2:NM_000392		ABCD1	NM_000033		ABCC5	NM_001023587
ABCC9:NM_005691	C14orf80:NM_001134875	ADAM6:NR_002224		ABI3:NM_001135186	ACSL3:NM_004457	ABCC6:NM_001171		ABCG1	NM_004915		ABCD2	NM_005164
ABCD3:NM_001122674	C1QTNF1:NM_030968	ADARB2:NM_018702		ABLIM1:NM_001003407	ACTA1:NM_001100	ABCD1:NM_000033		ABHD14A	NM_015407		ABCD3	NM_001122674
ABCF2:NM_005692	C20orf141:NM_080739	ADCK5:NM_174922		ABO:NM_020469	ACTL7A:NM_006687	ABCG2:NM_004827		ABHD14A-ACY1	NR_037192		ABCE1	NM_001040876
ABCG5:NM_022436	C20orf194:NM_001009984	ADCY2:NM_020546		ACAA1:NM_001130410	ACTL7B:NM_006686	ABHD15:NM_198147		ABHD14B	NM_001146314		ABCF2	NM_005692
ABCG8:NM_022437	C20orf27:NM_001039140	ADCY8:NM_001115		ACACA:NM_198836	ACTN1:NM_001102	ABHD6:NM_020676		ABHD5	NM_016006		ABCF3	NM_018358
ABHD1:NM_032604	C20orf30:NM_001009923	ADIPOQ:NM_001177800		ACADSB:NM_001609	ACTR2:NM_001005386	ABI1:NM_001012750		ABHD6	NM_020676		ABCG5	NM_022436
ABHD10:NM_018394	C8orf34:NM_052958	ADNP:NM_015339		ACAT2:NM_005891	ACTR6:NM_022496	ABL1:NM_007313		ABI1	NM_001012750		ABCG8	NM_022437
ABHD2:NM_007011	C9orf119:NM_001040011	ADRA2B:NM_000682		ACBD5:NM_001042473	ADAD2:NM_001145400	ABR:NM_001092		ABI3	NM_001135186		ABHD1	NM_032604
ABHD4:NM_022060	CACNG1:NM_000727	ADRA2C:NM_000683		ACE:NM_000789	ADAM1:NR_036636	ACADVL:NM_000018		ABL1	NM_007313		ABHD11	NM_001145364
ABL2:NM_001136000	CALML3:NM_005185	ADRM1:NM_007002		ACOT12:NM_130767	ADAM22:NM_004194	ACAP1:NM_014716		ABLIM2	NM_001130083		ABHD12	NM_001042472
ABP1:NM_001091	CALML5:NM_017422	AFF3:NM_001025108		ACOX2:NM_003500	ADAMTS18:NM_199355	ACAT1:NM_000019		ABLIM3	NM_014945		ABHD16B	NM_080622
ABTB1:NM_172027	CALY:NM_015722	AGAP4:NM_133446		ACRV1:NM_001612	AFAP1L1:NM_001146337	ACBD4:NM_001135704		ABO	NM_020469		ABHD8	NM_024527
ABTB2:NM_145804	CANT1:NM_001159772	AGAP9:NM_001190810		ACSF2:NM_025149	AFG3L1P:NR_003226	ACCN1:NM_001094		ACAA1	NM_001130410		ABL2	NM_001136000
ACAA2:NM_006111	CARD14:NM_024110	AGBL1:NM_152336		ACSL5:NM_016234	AFG3L2:NM_006796	ACD:NM_001082486		ACAT1	NM_000019		ABP1	NM_001091
ACAD11:NM_032169	CBX2:NM_005189	AGRN:NM_198576		ACTBL2:NM_001017992	AGL:NM_000028	ACE2:NM_021804		ACAT2	NM_005891		ABRA	NM_139166
ACAD9:NM_014049	CBX4:NM_003655	AGTR1:NM_000685		ACTC1:NM_005159	AK7:NM_152327	ACER1:NM_133492		ACBD4	NM_001135704		ABTB2	NM_145804
ACAN:NM_001135	CBX8:NM_020649	AHRR:NM_020731		ACTR8:NM_022899	AKAP11:NM_016248	ACER2:NM_001010887		ACBD5	NM_001042473		ACACB	NM_001093
ACBD3:NM_022735	CCDC144A:NM_014695	AHSG:NM_001622		ACVR2B:NM_001106	AKAP4:NM_003886	ACLY:NM_001096		ACBD7	NM_001039844		ACADM	NM_000016
ACBD6:NM_032360	CCDC40:NM_017950	ALDH5A1:NM_001080		ACY1:NM_000666	AKAP5:NM_004857	ACO2:NM_001098		ACCN1	NM_001094		ACAP3	NM_030649
ACCN3:NM_004769	CCL3L1:NM_021006	ALDH9A1:NM_000696		ADAM10:NM_001110	AKAP9:NM_005751	ACOT1:NM_001037161		ACE	NM_000789		ACBD3	NM_022735
ACER2:NM_001010887	CCL3L3:NM_001001437	ALG1L2:NM_001136152		ADAM19:NM_033274	AKNAD1:NM_152763	ACOT4:NM_152331		ACE2	NM_021804		ACBD6	NM_032360
ACN9:NM_020186	CCL4L1:NM_001001435	ALG3:NM_001006941		ADAMTS1:NM_006988	AKR7A2P1:NR_002796	ACOT6:NM_001037162		ACER2	NM_001010887		ACCN3	NM_004769
ACOT11:NM_147161	CCL4L2:NM_207007	ALK:NM_004304		ADAMTS13:NM_139025	AKT3:NM_005465	ACOT9:NM_001033583		ACO2	NM_001098		ACD	NM_001082486
ACOT7:NM_007274	CDC25B:NM_004358	AMMECR1:NM_001171689		ADAMTS5:NM_007038	ALDH1L2:NM_001034173	ACP5:NM_001111034		ACOT12	NM_130767		ACER1	NM_133492
ACOT8:NM_005469	CDCA4:NM_017955	ANAPC11:NM_001002244		ADAMTS6:NM_197941	ALDH2:NM_000690	ACRC:NM_052957		ACOX2	NM_003500		ACHE	NM_000665
ACP6:NM_016361	CDS2:NM_003818	ANGPT1:NM_001146		ADAMTS9:NM_182920	ALKBH2:NM_001001655	ACSBG2:NM_030924		ACOX3	NM_001101667		ACN9	NM_020186
ACPP:NM_001099	CENPB:NM_001810	ANGPT4:NM_015985		ADAMTSL2:NM_001145320	ALS2CR8:NM_001104586	ACSL1:NM_001995		ACSF2	NM_025149		ACOT7	NM_007274
ACRBP:NM_032489	CHORDC1:NM_001144073	ANKRD20A1:NM_032250		ADARB1:NM_001112	AMN:NM_030943	ACSL4:NM_004458		ACSL6	NM_001009185		ACOT8	NM_005469
ACSM4:NM_001080454	CHRFAM7A:NM_139320	ANKRD20A2:NM_001012421		ADARB2:NM_018702	AMN1:NM_001113402	ACSL6:NM_001009185		ACTBL2	NM_001017992		ACOT9	NM_001033583
ACSS2:NM_001076552	CHST15:NM_015892	ANKRD20A3:NM_001012419		ADAT2:NM_182503	AMPD1:NM_000036	ACSM1:NM_052956		ACVR2B	NM_001106		ACP1	NM_001040649
ACTA1:NM_001100	CPXM1:NM_001184699	ANKRD20A4:NM_001098805		ADC:NM_052998	ANAPC5:NM_001137559	ACSM3:NM_005622		ACY1	NM_000666		ACP6	NM_016361
ACTG2:NM_001199893	CRIP1:NM_001311	ANKRD20A8P:NR_003366		ADD3:NM_001121	ANAPC7:NM_001137664	ACSM5:NM_017888		ADAL	NM_001012969		ACRBP	NM_032489
ACTN2:NM_001103	CRIP2:NM_001312	ANKRD23:NM_144994		ADH1A:NM_000667	ANKLE2:NM_015114	ACTB:NM_001101		ADAM11	NM_002390		ACSBG2	NM_030924
ACTN3:NM_001104	CTNNB1:NM_001098209	ANKRD36:NM_001164315		ADH1B:NM_000668	ANKMY1:NM_016552	ACTL8:NM_030812		ADAM3A	NR_001569		ACSM4	NM_001080454
ACTR2:NM_001005386	CTSC:NM_001114173	ANKRD36B:NM_025190		ADH1C:NM_000669	ANKRD11:NM_013275	ACTL9:NM_178525		ADAM5P	NR_001448		ACSS1	NM_032501
ACTR3:NM_005721	CTSL1P2:NR_033407	ANKRD39:NM_016466		ADH6:NM_000672	ANKRD13A:NM_033121	ACTR10:NM_018477		ADAMTS13	NM_139025		ACSS2	NM_001076552
ACTR3B:NM_001040135	CWF19L2:NM_152434	ANKRD46:NM_198401		ADH7:NM_000673	ANKRD26P1:NR_026556	ACTR1A:NM_005736		ADAMTS15	NM_139055		ACTA1	NM_001100
ACTR3C:NM_001164458	CYB5R4:NM_016230	ANKRD5:NM_022096		ADM2:NM_024866	ANKRD9:NM_152326	ACTRT1:NM_138289		ADAMTS6	NM_197941		ACTB	NM_001101
ACTR5:NM_024855	CYP2E1:NM_000773	ANTXRL:NR_003601		ADPRHL2:NM_017825	ANKS1B:NM_152788	ADAD1:NM_001159285		ADAMTS9	NM_182920		ACTG2	NM_001199893
ACTRT2:NM_080431	CYTH1:NM_004762	ANXA13:NM_001003954		ADRA2A:NM_000681	ANO5:NM_001142649	ADAL:NM_001012969		ADAMTSL2	NM_001145320		ACTL6A	NM_004301
ACVR2A:NM_001616	DAOA:NM_001161812	ANXA8:NM_001040084		ADRB1:NM_000684	ANO7:NM_001001666	ADAM11:NM_002390		ADAMTSL5	NM_213604		ACTL6B	NM_016188
ACY3:NM_080658	DDRGK1:NM_023935	ANXA8L1:NM_001098845		ADRB3:NM_000025	ANUBL1:NM_001128324	ADAM18:NM_001190956		ADAP1	NM_006869		ACTN2	NM_001103
ADA:NM_000022	DKFZp686O1327:NR_033870	ANXA8L2:NM_001630		AFAP1L2:NM_001001936	AP1B1:NM_001127	ADAM2:NM_001464		ADAP2	NM_018404		ACTN4	NM_004924
ADAM12:NM_003474	DNM1P41:NR_033787	AP2M1:NM_001025205		AFF2:NM_001169122	AP1G1:NM_001030007	ADAM20:NM_003814		ADARB1	NM_001112		ACTR2	NM_001005386
ADAM15:NM_003815	DUX2:NM_012147	APCDD1L:NM_153360		AGMO:NM_001004320	AP1S3:NM_001039569	ADAM21:NM_003813		ADARB2	NM_018702		ACTR3B	NM_001040135
ADAM17:NM_003183	DUX4:NM_033178	APOA1BP:NM_144772		AGPAT2:NM_001012727	APAF1:NM_001160	ADAM21P1:NR_003951		ADAT2	NM_182503		ACTR3C	NM_001164458
ADAM22:NM_004194	DUX4L2:NM_001127386	APOB:NM_000384		AGPAT3:NM_001037553	APC:NM_000038	ADAM28:NM_014265		ADAT3	NM_138422		ACTR5	NM_024855
ADAM30:NM_021794	DUX4L3:NM_001164467	APOBEC2:NM_006789		AGPAT4:NM_020133	APOBEC3A:NM_001193289	ADAM29:NM_001130703		ADM2	NM_024866		ACYP2	NM_138448
ADAM9:NM_003816	DUX4L5:NM_001127389	APOBEC3A:NM_001193289		AHI1:NM_001134830	APOBEC3C:NM_014508	ADAM3A:NR_001569		ADORA2B	NM_000676		ADA	NM_000022
ADAMTS12:NM_030955	DUX4L6:NM_001127388	APOD:NM_001647		AIFM3:NM_001018060	APOBEC3D:NM_152426	ADAM5P:NR_001448		ADRA1A	NM_000680		ADAM15	NM_003815
ADAMTS14:NM_080722	DUX4L7:NM_001127387	AQP4:NM_001650		AIG1:NM_016108	ARCN1:NM_001142281	ADAM7:NM_003817		ADRA1D	NM_000678		ADAM17	NM_003183
ADAMTS20:NM_025003	EBF4:NM_001110514	AQP7P3:NR_026558		AIM1:NM_001624	ARFGEF1:NM_006421	ADAMDEC1:NM_001145271		ADRB2	NM_000024		ADAM18	NM_001190956
ADAMTS4:NM_005099	ECE2:NM_032331	ARC:NM_015193		AIRE:NM_000383	ARFIP2:NM_012402	ADAMTS10:NM_030957		ADSL	NM_000026		ADAM2	NM_001464
ADAMTSL1:NM_001040272	ECHS1:NM_004092	ARFGAP1:NM_018209		AK1:NM_000476	ARG2:NM_001172	ADAMTS19:NM_133638		AES	NM_001130		ADAM22	NM_004194
ADAMTSL4:NM_019032	EFNB2:NM_004093	ARFRP1:NM_001134758		AK2:NM_001199199	ARHGAP12:NM_018287	ADAMTSL5:NM_213604		AFAP1	NM_001134647		ADAM32	NM_145004
ADAR:NM_001025107	EIF4A3:NM_014740	ARHGAP39:NM_025251		AK3:NM_001199852	ARHGAP6:NM_006125	ADAP1:NM_006869		AFAP1-AS1	NR_026892		ADAM9	NM_003816
ADCK2:NM_052853	ELAVL2:NM_001171195	ARHGDIA:NM_001185077		AKAP1:NM_003488	ARHGDIG:NM_001176	ADAP2:NM_018404		AFAP1L1	NM_001146337		ADAMTS12	NM_030955
ADCK3:NM_020247	ELOVL4:NM_022726	ARHGEF26:NM_015595		AKAP12:NM_005100	ARHGEF12:NM_001198665	ADAT1:NM_012091		AFF2	NM_001169122		ADAMTS4	NM_005099
ADCY10:NM_001167749	ENGASE:NM_001042573	ARID5A:NM_212481		AKAP4:NM_139289	ARHGEF18:NM_001130955	ADAT3:NM_138422		AGGF1	NM_018046		ADAMTSL4	NM_019032
ADCY3:NM_004036	ENPP7:NM_178543	ARL14:NM_025047		AKAP7:NM_004842	ARHGEF3:NM_001128616	ADCY9:NM_001116		AGPAT2	NM_001012727		ADAR	NM_001025107
ADCYAP1R1:NM_001118	ESR2:NM_001437	ARL16:NM_001040025		AKD1:NM_001145128	ARID4B:NM_016374	ADH4:NM_000670		AGPAT4	NM_020133		ADCK2	NM_052853
ADD1:NM_001119	FAM106C:NR_026810	ARPM1:NM_032487		AKR1C1:NM_001353	ARL1:NM_001177	ADH5:NM_000671		AGR2	NM_006408		ADCK3	NM_020247
ADD2:NM_001185054	FAM113A:NM_022760	ASAP1:NM_018482		AKR1C2:NM_001135241	ARL17A:NM_001113738	ADORA2B:NM_000676		AGR3	NM_176813		ADCK5	NM_174922
ADHFE1:NM_144650	FAM125B:NM_001011703	ASAP1-IT1:NR_002765		AKR1C3:NM_003739	ARL17B:NM_001039083	ADRA1A:NM_000680		AHDC1	NM_001029882		ADCY10	NM_001167749
ADI1:NM_018269	FAM155A:NM_001080396	ASCC1:NM_001198798		AKR1CL1:NR_027916	ARL2BP:NM_012106	ADSL:NM_000026		AHI1	NM_001134830		ADCY3	NM_004036
ADIG:NM_001018082	FAM46A:NM_017633	ASPSCR1:NM_024083		AKR1E2:NM_001040177	ARPC3:NM_005719	AES:NM_001130		AHR	NM_001621		ADD1	NM_001119
ADIPOR1:NM_001127687	FAM53B:NM_014661	ASTL:NM_001002036		ALAS1:NM_000688	ARSB:NM_198709	AFF1:NM_001166693		AIF1L	NM_001185095		ADD2	NM_001185055
ADIPOR2:NM_024551	FAM65B:NM_015864	ASXL3:NM_030632		ALAS2:NM_000032	ASB1:NM_001040445	AFF4:NM_014423		AIG1	NM_016108		ADHFE1	NM_144650
ADM:NM_001124	FAM75A6:NM_001145196	ATAD2:NM_014109		ALDH18A1:NM_001017423	ASCL3:NM_020646	AGA:NM_000027		AIM1	NM_001624		ADI1	NM_018269
ADORA1:NM_000674	FASTKD5:NM_021826	ATAD2B:NM_017552		ALDH1A1:NM_000689	ASCL4:NM_203436	AGFG1:NM_001135187		AIM1L	NM_001039775		ADIG	NM_001018082
ADORA3:NM_000677	FGF12:NM_021032	ATAD3A:NM_001170535		ALDH1A2:NM_003888	ASPG:NM_001080464	AGGF1:NM_018046		AIRE	NM_000383		ADIPOR1	NM_001127687
ADPGK:NM_031284	FGF13:NM_001139498	ATAD3B:NM_031921		ALDH1B1:NM_000692	ATF1:NM_005171	AGPAT5:NM_018361		AK3	NM_001199852		ADIPOR2	NM_024551
ADPRHL1:NM_138430	FLJ20518:NR_037925	ATAD3C:NM_001039211		ALDH8A1:NM_001193480	ATF6:NM_007348	AGPAT9:NM_032717		AK8	NM_152572		ADM	NM_001124
ADRBK1:NM_001619	FLJ41200:NR_033863	ATP11B:NM_014616		ALG9:NM_001077690	ATG16L1:NM_001190266	AGRP:NM_001138		AKAP1	NM_003488		ADNP	NM_015339
ADSS:NM_001126	FLJ45445:NR_028324	ATP13A3:NM_024524		ALKBH1:NM_006020	ATG16L2:NM_033388	AGTPBP1:NM_015239		AKAP12	NM_005100		ADORA1	NM_000674
AEBP2:NM_001114176	FLRT2:NM_013231	ATP13A4:NM_032279		ALKBH5:NM_017758	ATG4B:NM_013325	AGTR2:NM_000686		AKAP7	NM_004842		ADORA3	NM_000677
AEN:NM_022767	FOLH1B:NM_153696	ATP13A5:NM_198505		ALKBH8:NM_138775	ATMIN:NM_015251	AGXT2L1:NM_001146590		AKD1	NM_001145128		ADRA2C	NM_000683
AFTPH:NM_001002243	FRG2B:NM_001080998	ATP5A1:NM_001001937		ALPP:NM_001632	ATOH7:NM_145178	AHDC1:NM_001029882		AKIRIN2	NM_018064		ADRB3	NM_000025
AGAP3:NM_001042535	FRG2C:NM_001124759	ATP5E:NM_001001977		ALS2CL:NM_001190707	ATP2A2:NM_001135765	AIF1L:NM_001185095		AKIRIN2-AS1	NR_002767		ADRM1	NM_007002
AGAP5:NM_001144000	GAA:NM_000152	ATP5I:NM_007100		ALX1:NM_006982	ATP2C2:NM_014861	AIFM1:NM_001130846		AKR1C1	NM_001353		ADSS	NM_001126
AGBL3:NM_178563	GDF10:NM_004962	ATP6V1C1:NM_001695		AMAC1:NM_152462	ATP5L:NM_006476	AIM1L:NM_001039775		AKR1C2	NM_001135241		AEBP2	NM_001114176
AGBL4:NM_032785	GDF2:NM_016204	ATP9A:NM_006045		AMBN:NM_016519	ATP6V0A2:NM_012463	AIMP1:NM_001142415		AKR1C3	NM_003739		AFTPH	NM_001002243
AGBL5:NM_001035507	GFRA4:NM_022139	ATXN1:NM_000332		AMELX:NM_001142	ATP6V1D:NM_015994	AIMP2:NM_006303		AKR1C4	NM_001818		AGAP11	NM_133447
AGER:NM_001136	GNRH2:NM_001501	AURKA:NM_003600		AMOTL1:NM_130847	ATXN1L:NM_001137675	AIPL1:NM_001033054		AKR1CL1	NR_027916		AGAP3	NM_001042535
AGK:NM_018238	GOLGA2:NM_004486	AURKAIP1:NM_001127229		AMZ2P1:NR_026903	ATXN2:NM_002973	AK8:NM_152572		AKR1E2	NM_001040177		AGBL3	NM_178563
AGPAT1:NM_006411	GOLGA6L5:NR_003246	AZI1:NM_001009811		ANAPC2:NM_013366	ATXN8OS:NR_002717	AKAP10:NM_007202		ALAS1	NM_000688		AGBL5	NM_001035507
AGPAT3:NM_020132	GPR123:NM_001083909	AZIN1:NM_015878		ANAPC4:NM_013367	AXIN1:NM_003502	AKAP14:NM_001008534		ALDH18A1	NM_001017423		AGFG2	NM_006076
AGPAT6:NM_178819	GPR128:NM_032787	B3GALNT1:NM_001038628		ANGPTL5:NM_178127	B3GNT4:NM_030765	AKAP17A:NM_005088		ALDH3A1	NM_000691		AGK	NM_018238
AGT:NM_000029	GPR132:NM_013345	B3GALT6:NM_080605		ANK3:NM_001204403	B3GNT7:NM_145236	AKAP2:NM_001004065		ALDH3A2	NM_000382		AGL	NM_000028
AGXT2:NM_031900	GRM4:NM_000841	B3GNT5:NM_032047		ANKFN1:NM_153228	BAG5:NM_001015048	AKIRIN1:NM_001136275		ALDH7A1	NM_001182		AGPAT3	NM_020132
AHCTF1:NM_015446	GRM5:NM_000842	B3GNTL1:NM_001009905		ANKK1:NM_178510	BBS5:NM_152384	AKIRIN2:NM_018064		ALDH8A1	NM_001193480		AGPAT6	NM_178819
AHCY:NM_000687	GUSBP3:NR_027386	B4GALT6:NM_004775		ANKRA2:NM_023039	BCAR1:NM_001170717	AKIRIN2-AS1:NR_002767		ALG12	NM_024105		AGRN	NM_198576
AHCYL1:NM_006621	HCG2P7:NR_001318	BAALC:NM_001024372		ANKRD16:NM_001009941	BCAS2:NM_005872	AKR1C4:NM_001818		ALG9	NM_001077690		AGRP	NM_001138
AHCYL2:NM_001130722	HELZ:NM_014877	BAGE:NM_001187		ANKRD18A:NM_147195	BCL7A:NM_001024808	AKR7A2:NM_003689		ALKBH5	NM_017758		AGT	NM_000029
AICDA:NM_020661	HMG20A:NM_018200	BAGE2:NM_182482		ANKRD26:NM_014915	BCL9L:NM_182557	AKR7A3:NM_012067		ALKBH6	NM_032878		AGXT2	NM_031900
AIDA:NM_022831	HMGN3:NM_001201362	BAGE3:NM_182481		ANKRD28:NM_001195098	BCMO1:NM_017429	AKR7L:NM_001145289		ALKBH8	NM_138775		AHCTF1	NM_015446
AIFM2:NM_001198696	HSFX1:NM_016153	BAGE4:NM_181704		ANKRD40:NM_052855	BICD1:NM_001003398	ALDH3A1:NM_000691		ALS2CL	NM_001190707		AHCY	NM_000687
AIM2:NM_004833	HSFX2:NM_001164415	BAGE5:NM_182484		ANKRD42:NM_182603	BIN2:NM_016293	ALDH3A2:NM_000382		AMAC1	NM_152462		AHCYL1	NM_006621
AIP:NM_003977	HSPA12B:NM_001197327	BAHCC1:NM_001080519		ANKRD49:NM_017704	BOK:NM_032515	ALDH4A1:NM_001161504		AMD1	NM_001033059		AHCYL2	NM_001130722
AJAP1:NM_001042478	IDH3B:NM_006899	BAI1:NM_001702		ANO10:NM_001204831	BOK-AS1:NR_033346	ALDH6A1:NM_005589		AMH	NM_000479		AHSA2	NM_152392
AK5:NM_012093	IGLL5:NM_001178126	BAIAP2:NM_001144888		ANTXR2:NM_001145794	BPNT1:NM_006085	ALDH7A1:NM_001182		AMIGO3	NM_198722		AICDA	NM_020661
AK7:NM_152327	IL1RAPL2:NM_017416	BANF2:NM_001014977		ANXA1:NM_000700	BRAP:NM_006768	ALDOA:NM_000034		AMT	NM_000481		AIDA	NM_022831
AKAP13:NM_006738	IL1RL1:NM_003856	BCAS1:NM_003657		ANXA2:NM_001002857	BRDT:NM_001726	ALDOB:NM_000035		AMZ2P1	NR_026903		AIFM1	NM_001130846
AKAP3:NM_006422	INF2:NM_001031714	BCAS4:NM_001010974		ANXA2P1:NR_001562	BRI3BP:NM_080626	ALDOC:NM_005165		ANAPC2	NM_013366		AIM2	NM_004833
AKAP9:NM_005751	KIAA0284:NM_001112726	BCHE:NM_000055		ANXA6:NM_001155	BRSK2:NM_003957	ALG1:NM_019109		ANGPTL5	NM_178127		AIMP2	NM_006303
AKR1B1:NM_001628	KIAA1009:NM_014895	BCL11A:NM_018014		AP2B1:NM_001030006	BRWD1:NM_018963	ALG11:NM_001004127		ANKFN1	NM_153228		AK4	NM_001005353
AKR1B10:NM_020299	KIF16B:NM_001199866	BCL2L1:NM_001191		AP4S1:NM_001128126	BTBD11:NM_001017523	ALG12:NM_024105		ANKK1	NM_178510		AK5	NM_012093
AKR1B15:NM_001080538	KIT:NM_000222	BCL6:NM_001130845		APBA2:NM_001130414	BTBD7:NM_001002860	ALG13:NM_001039210		ANKRA2	NM_023039		AKAP3	NM_006422
AKR1D1:NM_001190906	KNDC1:NM_152643	BCL8:NR_027992		APBB1IP:NM_019043	BTBD8:NM_183242	ALG2:NM_033087		ANKRD11	NM_013275		AKAP9	NM_005751
AKT2:NM_001626	KRT16P2:NR_029392	BDH1:NM_004051		APC:NM_001127511	C10orf40:NR_024340	ALG5:NM_001142364		ANKRD16	NM_001009941		AKNAD1	NM_152763
AKT3:NM_005465	LCA5:NM_001122769	BFSP1:NM_001161705		APEX2:NM_014481	C10orf68:NM_024688	ALKBH7:NM_032306		ANKRD2	NM_001129981		AKR1B1	NM_001628
ALCAM:NM_001627	LGALS3BP:NM_005567	BHLHE23:NM_080606		APH1B:NM_001145646	C11orf16:NM_020643	ALOX12:NM_000697		ANKRD24	NM_133475		AKR1B10	NM_020299
ALDH1A3:NM_000693	LHPP:NM_001167880	BICD1:NM_001003398		APOA1:NM_000039	C11orf17:NM_020642	ALOX12B:NM_001139		ANKRD26	NM_014915		AKR1B15	NM_001080538
ALDH1L1:NM_012190	LINGO1:NM_032808	BIRC7:NM_022161		APOA4:NM_000482	C12orf23:NM_152261	ALOX12P2:NR_002710		ANKRD28	NM_001195098		AKR1D1	NM_001190906
ALDH3B1:NM_000694	LMX1B:NM_001174146	BMP2:NM_001200		APOA5:NM_001166598	C12orf24:NM_013300	ALOX15:NM_001140		ANKRD31	NM_001164443		AKR7A2P1	NR_002796
ALDH3B2:NM_000695	LOC100101266:NR_003603	BMP5:NM_021073		APOC3:NM_000040	C12orf34:NM_032829	ALOX15B:NM_001039130		ANKRD32	NM_032290		AKT3	NM_005465
ALG14:NM_144988	LOC100129917:NR_036512	BMP7:NM_001719		APOH:NM_000042	C12orf35:NM_018169	ALOX5AP:NM_001204406		ANKRD34B	NM_001004441		ALDH9A1	NM_000696
ALG6:NM_013339	LOC100288797:NM_001167670	BMS1P1:NR_026566		APOL1:NM_001136540	C12orf43:NM_022895	ALOXE3:NM_001165960		ANKRD37	NM_181726		ALG10B	NM_001013620
ALLC:NM_018436	LOC100289473:NR_037142	BMS1P5:NR_003611		APOL2:NM_030882	C12orf47:NR_015404	ALPI:NM_001631		ANKRD40	NM_052855		ALG14	NM_144988
ALMS1:NM_015120	LOC145820:NR_027132	BNC2:NM_017637		APOL3:NM_145640	C12orf49:NM_024738	ALPK1:NM_001102406		ANKRD43	NM_175873		ALG3	NM_001006941
ALMS1P:NR_003683	LOC149837:NR_015406	BOLA1:NM_016074		APOL4:NM_030643	C12orf51:NM_001109662	ALPL:NM_000478		ANKRD54	NM_138797		ALG6	NM_013339
ALOX5:NM_000698	LOC162632:NR_003190	BOP1:NM_015201		APP:NM_001136016	C12orf52:NM_032848	ALPPL2:NM_031313		ANKRD55	NM_024669		ALK	NM_004304
ALPK2:NM_052947	LOC388152:NR_027001	BPESC1:NR_026783		AQP11:NM_173039	C12orf65:NM_001143905	AMAC1L2:NM_054028		ANKRD6	NM_014942		ALKBH2	NM_001001655
ALX3:NM_006492	LOC399753:NR_029396	BRAF:NM_004333		AQP9:NM_020980	C12orf73:NM_001135570	AMAC1L3:NM_001102614		ANO10	NM_001204832		ALKBH4	NM_017621
AMACR:NM_001167595	LOC440300:NR_033738	BRD9:NM_001009877		ARAF:NM_001654	C12orf76:NM_207435	AMD1:NM_001033059		AOC2	NM_001158		ALKBH7	NM_032306
AMOTL2:NM_016201	LOC619207:NR_002934	BREA2:NR_015445		ARAP2:NM_015230	C13orf15:NM_014059	AMELY:NM_001143		AOC3	NM_003734		ALMS1	NM_015120
AMPD1:NM_000036	LOC643406:NR_029405	BRF1:NM_001519		ARF6:NM_001663	C13orf18:NM_025113	AMH:NM_000479		AOC4	NR_002773		ALMS1P	NR_003683
AMPD3:NM_000480	LOC645752:NR_027024	BTBD3:NM_014962		ARFIP1:NM_001025593	C13orf30:NM_182508	AMIGO3:NM_198722		AP1S2	NM_003916		ALX3	NM_006492
AMPH:NM_001635	LOC647310:NM_001195082	BTBD6:NM_033271		ARG1:NM_000045	C13orf31:NM_001128303	AMMECR1:NM_001025580		AP2B1	NM_001030006		AMACR	NM_001167595
AMY1A:NM_004038	LOC728192:NR_034119	BTC:NM_001729		ARHGAP11A:NM_199357	C14orf102:NM_017970	AMOT:NM_001113490		AP3B1	NM_003664		AMIGO1	NM_020703
AMY1B:NM_001008218	LOC728228:NR_033917	BTN1A1:NM_001732		ARHGAP18:NM_033515	C14orf109:NM_001098621	AMT:NM_000481		AP3D1	NM_001077523		AMN	NM_030943
AMY1C:NM_001008219	LOC91450:NR_026998	BTN2A1:NM_001197233		ARHGAP20:NM_020809	C14orf142:NM_032490	AMY1A:NM_001008221		AP3S1	NM_001284		AMN1	NM_001113402
AMY2A:NM_000699	LRFN5:NM_152447	BTN2A2:NM_001197237		ARHGAP21:NM_020824	C14orf153:NM_032374	AMY1B:NM_001008218		AP4E1	NM_007347		AMPD2	NM_004037
ANAPC13:NM_015391	LRRC27:NM_001143757	BTN2A3:NR_027795		ARHGAP24:NM_001025616	C14orf181:NM_207442	AMY1C:NM_001008219		APBA3	NM_004886		AMPD3	NM_001172430
ANG:NM_001097577	LRRC37A:NM_014834	BTN3A1:NM_001145008		ARHGAP42:NM_152432	C14orf184:NM_001080113	AMZ1:NM_133463		APBB1IP	NM_019043		ANAPC10	NM_014885
ANGEL2:NM_144567	LRRC37A3:NM_199340	BTN3A2:NM_001197246		ARHGAP44:NM_014859	C14orf2:NM_001127393	ANGPT2:NM_001118887		APC	NM_000038		ANAPC11	NM_001002249
ANGPTL1:NM_004673	MAGEA9:NM_005365	BTN3A3:NM_006994		ARHGAP6:NM_013423	C14orf50:NM_172365	ANGPTL4:NM_001039667		APC2	NM_005883		ANGEL2	NM_144567
ANK1:NM_000037	MAGEA9B:NM_001080790	C10orf105:NM_001164375		ARHGEF10:NM_014629	C16orf3:NM_001214	ANGPTL6:NM_031917		APEH	NM_001640		ANGPT1	NM_001146
ANKIB1:NM_019004	MAPK10:NM_002753	C10orf11:NM_032024		ARHGEF18:NM_015318	C16orf46:NM_001100873	ANK2:NM_001127493		APLP1	NM_001024807		ANGPTL1	NM_004673
ANKRD10:NM_017664	MAPRE2:NM_001143826	C10orf54:NM_022153		ARHGEF3:NM_001128615	C16orf55:NM_153025	ANKDD1A:NM_182703		APOA1	NM_000039		ANGPTL3	NM_014495
ANKRD12:NM_001083625	ME3:NM_001014811	C10orf91:NM_173541		ARHGEF6:NM_004840	C16orf57:NM_001195302	ANKFY1:NM_016376		APOA4	NM_000482		ANK1	NM_001142445
ANKRD13D:NM_207354	MEGF11:NM_032445	C10orf92:NM_001200049		ARHGEF9:NM_001173479	C16orf61:NM_020188	ANKHD1:NM_001197030		APOA5	NM_001166598		ANKH	NM_054027
ANKRD29:NM_173505	MGC23270:NR_024396	C10orf93:NM_173572		ARID1B:NM_017519	C16orf7:NM_004913	ANKHD1-EIF4EBP3:NM_020690		APOBEC3C	NM_014508		ANKIB1	NM_019004
ANKRD30B:NM_001145029	MGST2:NM_001204368	C12orf36:NR_036555		ARID5B:NM_032199	C16orf73:NM_152764	ANKRD13B:NM_152345		APOBEC3D	NM_152426		ANKLE1	NM_152363
ANKRD30BL:NR_027019	MIR1275:NR_031681	C14orf145:NM_152446		ARL15:NM_019087	C16orf74:NM_206967	ANKRD19:NR_026868		APOBEC3F	NM_001006666		ANKRD13C	NM_030816
ANKRD30BP2:NR_026916	MIR1292:NR_031699	C15orf32:NM_153040		ARL17A:NM_016632	C16orf80:NM_013242	ANKRD24:NM_133475		APOBEC3G	NM_021822		ANKRD20A2	NM_001012421
ANKRD34A:NM_001039888	MIR202:NR_030170	C16orf13:NM_001040160		ARL17B:NM_001103154	C16orf81:NR_024347	ANKRD31:NM_001164443		APOBEC3H	NM_001166002		ANKRD20A3	NM_001012419
ANKRD35:NM_144698	MIR3138:NR_036090	C16orf91:NM_001010878		ARL5B:NM_178815	C16orf87:NM_001001436	ANKRD32:NM_032290		APOC3	NM_000040		ANKRD29	NM_173505
ANKRD36BP1:NR_026844	MIR3944:NR_037509	C17orf101:NM_024648		ARL6IP1:NM_015161	C1QTNF9:NM_178540	ANKRD34B:NM_001004441		APOH	NM_000042		ANKRD33B	NM_001164440
ANKRD36BP2:NR_015424	MIR514-1:NR_030238	C17orf55:NM_178519		ARL6IP5:NM_006407	C1QTNF9B:NM_001007537	ANKRD37:NM_181726		APOL1	NM_001136540		ANKRD34A	NM_001039888
ANKRD45:NM_198493	MIR708:NR_030598	C17orf56:NM_144679		ARMC2:NM_032131	C1orf103:NM_001006945	ANKRD43:NM_175873		APOL2	NM_030882		ANKRD35	NM_144698
ANKRD53:NM_001115116	MPDZ:NM_003829	C17orf62:NM_001033046		ARMC4:NM_018076	C1orf146:NM_001012425	ANKRD50:NM_001167882		APOL3	NM_145640		ANKRD36BP1	NR_026844
ANKRD56:NM_001029870	MRAP2:NM_138409	C17orf70:NM_025161		ARMS2:NM_001099667	C1orf96:NM_145257	ANKRD54:NM_138797		APOL4	NM_030643		ANKRD36BP2	NR_015424
ANKRD57:NM_023016	MRPS26:NM_030811	C17orf89:NM_001086521		ARPP19:NM_006628	C22orf31:NM_015370	ANKRD55:NM_024669		APOL5	NM_030642		ANKRD45	NM_198493
ANKRD7:NM_019644	MTA1:NM_001203258	C17orf90:NM_001039842		ARPP21:NM_001025068	C2orf52:NR_024079	ANKRD58:NM_001105576		APOL6	NM_030641		ANKRD46	NM_198401
ANLN:NM_018685	MTG1:NM_138384	C18orf10:NM_015476		ARRDC1:NM_152285	C2orf77:NM_001085447	ANKRD6:NM_014942		APPBP2	NM_006380		ANKRD52	NM_173595
ANO2:NM_020373	MYOM2:NM_003970	C18orf16:NR_026908		ARRDC3:NM_020801	C5orf42:NM_023073	ANKS3:NM_133450		APPL1	NM_012096		ANKRD53	NM_001115116
ANO3:NM_031418	NAALAD2:NM_005467	C18orf21:NM_001201474		ARSA:NM_000487	C7orf10:NM_001193311	ANKS4B:NM_145865		AQPEP	NM_173800		ANKRD7	NM_019644
ANP32C:NM_012403	NARF:NM_001083608	C18orf25:NM_001008239		ARSB:NM_000046	C8orf44:NM_019607	ANKS6:NM_173551		ARF4	NM_001660		ANKRD9	NM_152326
ANP32E:NM_001136478	NBPF15:NM_001170755	C18orf34:NM_001105528		ARSK:NM_198150	C8orf44-SGK3:NM_001204173	ANO9:NM_001012302		ARFGAP3	NM_001142293		ANO2	NM_020373
ANPEP:NM_001150	NCRNA00202:NR_026795	C1orf110:NM_178550		ART1:NM_004314	C8orf45:NM_001136160	ANP32B:NM_006401		ARG1	NM_000045		ANO8	NM_020959
ANTXR1:NM_018153	NEGR1:NM_173808	C1orf152:NR_003242		ARVCF:NM_001670	C9orf24:NM_032596	ANXA5:NM_001154		ARGFXP2	NR_002222		ANO9	NM_001012302
ANUBL1:NM_001128324	NET1:NM_001047160	C1orf159:NM_017891		ASB12:NM_130388	C9orf25:NM_001184940	AOC2:NM_001158		ARHGAP18	NM_033515		ANP32E	NM_001136478
ANXA10:NM_007193	NFATC2:NM_173091	C1orf170:NR_027693		ASB13:NM_024701	C9orf3:NM_001193331	AOC3:NM_003734		ARHGAP19	NM_001204300		ANTXR1	NM_018153
ANXA11:NM_001157	NFIB:NM_001190738	C1orf61:NM_006365		ASCC3:NM_006828	C9orf6:NM_017832	AOC4:NR_002773		ARHGAP19-SLIT1	NR_037909		ANXA13	NM_001003954
ANXA4:NM_001153	NOMO3:NM_001004067	C1orf68:NM_001024679		ASF1A:NM_014034	C9orf80:NM_021218	AP1AR:NM_001128426		ARHGAP20	NM_020809		ANXA4	NM_001153
ANXA9:NM_003568	NOP56:NM_006392	C1orf70:NM_001114748		ASNA1:NM_004317	CA5A:NM_001739	AP1M2:NM_005498		ARHGAP21	NM_020824		ANXA7	NM_001156
AOAH:NM_001177506	NOX4:NM_001143836	C20orf103:NM_001199897		ATF7IP2:NM_024997	CAB39L:NM_030925	AP1S2:NM_003916		ARHGAP27	NM_001159330		ANXA9	NM_003568
AP3M2:NM_001134296	NRP2:NM_003872	C20orf106:NM_001012971		ATG5:NM_004849	CABP1:NM_001033677	AP2A2:NM_012305		ARHGAP33	NM_001172630		AOX2P	NR_001557
AP3S2:NM_005829	ODZ4:NM_001098816	C20orf107:NM_001013646		ATG7:NM_001136031	CACNA1A:NM_000068	AP3B1:NM_003664		ARHGAP36	NM_144967		AP1B1	NM_001127
AP4B1:NM_006594	OR4F17:NM_001005240	C20orf108:NM_080821		ATL1:NM_015915	CACNA2D1:NM_000722	AP3D1:NM_001077523		ARHGAP4	NM_001164741		AP1M1	NM_001130524
APBB1:NM_001164	OR4M2:NM_001004719	C20orf11:NM_017896		ATOH1:NM_005172	CALB2:NM_001740	AP3S1:NM_001284		ARHGAP42	NM_152432		AP1S1	NM_001283
APCDD1:NM_153000	OR4N3P:NR_028067	C20orf12:NM_001099407		ATOX1:NM_004045	CALM1:NM_001166106	AP4E1:NM_007347		ARHGAP44	NM_014859		AP1S3	NM_001039569
APCS:NM_001639	OR4N4:NM_001005241	C20orf151:NM_080833		ATP10A:NM_024490	CALML6:NM_138705	APBA1:NM_001163		ARHGAP6	NM_006125		AP2A2	NM_012305
APH1A:NM_001077628	ORM1:NM_000607	C20orf160:NM_080625		ATP11C:NM_001010986	CAMKK1:NM_172207	APBA3:NM_004886		ARHGAP8	NM_001017526		AP2M1	NM_001025205
APIP:NM_015957	ORM2:NM_000608	C20orf166:NM_178463		ATP2B1:NM_001001323	CAMKK2:NM_006549	APBB2:NM_001166051		ARHGEF3	NM_001128615		AP3M2	NM_001134296
APLF:NM_173545	OXT:NM_000915	C20orf177:NM_001190826		ATP2B2:NM_001001331	CAPRIN1:NM_005898	APC2:NM_005883		ARID1A	NM_006015		AP4M1	NM_004722
APLNR:NR_027991	PAOX:NM_152911	C20orf195:NM_024059		ATP5C1:NM_001001973	CAPZA1:NM_006135	APEH:NM_001640		ARID1B	NM_017519		APAF1	NM_001160
APOA2:NM_001643	PARD3B:NM_057177	C20orf196:NM_152504		ATP5G1:NM_001002027	CATSPER2:NM_054020	APITD1:NM_199294		ARID3A	NM_005224		APBB1	NM_001164
APOBEC4:NM_203454	PCDH9:NM_020403	C20orf197:NM_173644		ATP5O:NM_001697	CATSPERB:NM_024764	APITD1-CORT:NM_198544		ARIH2	NM_006321		APCDD1L	NM_153360
APOLD1:NM_001130415	PCNA:NM_002592	C20orf20:NM_018270		ATP5S:NM_001003803	CBFA2T3:NM_005187	APLN:NM_017413		ARL15	NM_019087		APCS	NM_001639
AQP1:NM_001185060	PCNA-AS1:NR_028370	C20orf200:NR_033263		ATP6AP1:NM_001183	CBR4:NM_032783	APOBEC3F:NM_001006666		ARL17A	NM_001113738		APH1A	NM_001077628
AQP10:NM_080429	PCSK2:NM_001201529	C20orf201:NM_001007125		ATP6AP1L:NM_001017971	CCAR1:NM_018237	APOBEC3G:NM_021822		ARL17B	NM_001039083		APIP	NM_015957
AQP7P1:NR_002817	PDE4D:NM_001104631	C20orf202:NM_001009612		ATP8A1:NM_001105529	CCDC102A:NM_033212	APOBEC3H:NM_001166002		ARL4D	NM_001661		APLF	NM_173545
ARF1:NM_001024226	PDE4DIP:NM_001198832	C20orf26:NM_001167816		ATP8B4:NM_024837	CCDC113:NM_001142302	APOBR:NM_018690		ARL5B	NM_178815		APOA1BP	NM_144772
ARF5:NM_001662	PDYN:NM_001190892	C20orf3:NM_020531		ATPAF2:NM_145691	CCDC117:NM_173510	APOL5:NM_030642		ARMC2	NM_032131		APOA2	NM_001643
ARFGEF1:NM_006421	PHF20L1:NM_016018	C20orf43:NM_016407		ATPBD4:NM_001141972	CCDC122:NM_144974	APOL6:NM_030641		ARMC3	NM_173081		APOB	NM_000384
ARFGEF2:NM_006420	PHIP:NM_017934	C20orf46:NM_018354		ATRNL1:NM_207303	CCDC135:NM_032269	APOO:NM_024122		ARMC4	NM_018076		APOBEC1	NM_001644
ARHGAP25:NM_001007231	PIAS2:NM_173206	C20orf72:NM_052865		ATXN7:NM_000333	CCDC146:NM_020879	APOOL:NM_198450		ARPP19	NM_006628		APOBEC4	NM_203454
ARHGAP26:NM_001135608	PKD1P1:NR_036447	C20orf79:NM_178483		AURKC:NM_001015878	CCDC18:NM_206886	APPBP2:NM_006380		ARPP21	NM_016300		APOF	NM_001638
ARHGAP28:NM_001010000	PLCB4:NM_182797	C20orf85:NM_178456		AXIN2:NM_004655	CCDC62:NM_032573	APPL1:NM_012096		ARRDC1	NM_152285		APOLD1	NM_001130415
ARHGAP29:NM_004815	PLD4:NM_138790	C20orf94:NM_001009608		AZI2:NM_001134432	CCDC64:NM_207311	APRT:NM_000485		ARRDC3	NM_020801		APOO	NM_024122
ARHGAP30:NM_001025598	POFUT1:NM_172236	C2orf15:NM_144706		B2M:NM_004048	CCDC76:NM_019083	AQP8:NM_001169		ARSA	NM_000487		AQP10	NM_080429
ARHGAP40:NM_001164431	POP1:NM_001145860	C2orf29:NM_017546		B3GALT5:NM_006057	CCDC84:NM_198489	AQPEP:NM_173800		ARSB	NM_000046		AQP7P3	NR_026558
ARHGDIB:NM_001175	PRAP1:NM_001145201	C2orf43:NM_021925		B3GAT2:NM_080742	CCDC88C:NM_001080414	AQR:NM_014691		ARSK	NM_198150		AQR	NM_014691
ARHGEF11:NM_014784	PRKCH:NM_006255	C2orf46:NR_034135		B3GNT9:NM_033309	CCL17:NM_002987	AR:NM_000044		ARVCF	NM_001670		ARF1	NM_001024226
ARHGEF16:NM_014448	PRND:NM_012409	C2orf55:NM_207362		B4GALNT2:NM_001159387	CCL22:NM_002990	ARF4:NM_001660		ARX	NM_139058		ARF5	NM_001662
ARHGEF19:NM_153213	PRNP:NM_000311	C2orf58:NR_027252		BACE2:NM_012105	CCNY:NM_181698	ARFGAP3:NM_001142293		ASB11	NM_001012428		ARFGAP1	NM_018209
ARHGEF2:NM_001162383	PRNT:NR_024267	C2orf64:NM_001008215		BACH1:NM_001186	CCT8L2:NM_014406	ARGFXP2:NR_002222		ASB13	NM_024701		ARFGEF1	NM_006421
ARHGEF33:NM_001145451	PROKR2:NM_144773	C3orf16:NM_001144960		BACH2:NM_001170794	CD3D:NM_000732	ARHGAP10:NM_024605		ASB14	NM_001142733		ARFGEF2	NM_006420
ARHGEF35:NM_001003702	PTPRA:NM_002836	C3orf21:NM_152531		BAG3:NM_004281	CD3E:NM_000733	ARHGAP11B:NM_001039841		ASB16	NM_080863		ARFIP2	NM_012402
ARHGEF40:NM_018071	ProSAPiP1:NM_014731	C3orf33:NM_173657		BAI2:NM_001703	CD3G:NM_000073	ARHGAP17:NM_001006634		ASB6	NM_001202403		ARFRP1	NM_001134758
ARHGEF5:NM_005435	RAB38:NM_022337	C3orf34:NM_032898		BAI3:NM_001704	CD53:NM_000560	ARHGAP19:NM_001204300		ASB9	NM_001031739		ARHGAP10	NM_024605
ARHGEF7:NM_001113511	RAB40C:NM_001172663	C3orf43:NM_001077657		BAP1:NM_004656	CDC42BPB:NM_006035	ARHGAP19-SLIT1:NR_037909		ASCC3	NM_006828		ARHGAP23	NM_001199417
ARID3B:NM_006465	RARB:NM_000965	C3orf55:NM_001099777		BAZ1A:NM_013448	CDH13:NM_001257	ARHGAP23:NM_001199417		ASF1A	NM_014034		ARHGAP25	NM_001007231
ARID4B:NM_016374	RASA3:NM_007368	C3orf57:NM_001040100		BBIP1:NM_001195304	CDH15:NM_004933	ARHGAP27:NM_001159330		ASS1	NM_000050		ARHGAP26	NM_001135608
ARIH1:NM_005744	RASSF2:NM_014737	C3orf58:NM_001134470		BCAR1:NM_001170714	CDK10:NM_001098533	ARHGAP36:NM_144967		ATAD5	NM_024857		ARHGAP29	NM_004815
ARL2:NM_001199745	RBFOX1:NM_001142333	C3orf65:NR_027317		BCKDHB:NM_000056	CDK2AP1:NM_004642	ARHGAP4:NM_001164741		ATCAY	NM_033064		ARHGAP30	NM_001025598
ARL2-SNX15:NR_037650	RBL1:NM_002895	C3orf70:NM_001025266		BCKDK:NM_001122957	CDKL5:NM_003159	ARHGAP8:NM_001017526		ATF4	NM_001675		ARHGAP39	NM_025251
ARL6:NM_032146	RBP3:NM_002900	C3orf72:NM_001040061		BCL2L10:NM_020396	CDYL2:NM_152342	ARHGEF10L:NM_001011722		ATG10	NM_001131028		ARHGAP40	NM_001164431
ARL8A:NM_138795	REREP3:NR_033735	C3orf79:NM_001101337		BCL7C:NM_004765	CELA1:NM_001971	ARHGEF15:NM_025014		ATG12	NM_004707		ARHGDIB	NM_001175
ARMC1:NM_018120	RIPPLY2:NM_001009994	C4orf42:NR_033339		BCLAF1:NM_001077440	CENPBD1:NM_145039	ARHGEF38:NM_017700		ATG4A	NM_052936		ARHGDIG	NM_001176
ARMC8:NM_014154	RNY4:NR_004393	C4orf44:NM_001042690		BCO2:NM_001037290	CENPN:NM_001100624	ARID1A:NM_006015		ATG5	NM_004849		ARHGEF11	NM_014784
ARNT:NM_001197325	SENP5:NM_152699	C4orf49:NM_032623		BCRP2:NR_037566	CEP76:NM_024899	ARID3A:NM_005224		ATM	NM_000051		ARHGEF18	NM_015318
ARNTL:NM_001030272	SGSH:NM_000199	C4orf51:NM_001080531		BEST2:NM_017682	CHD9:NM_025134	ARID4A:NM_002892		ATP2B3	NM_001001344		ARHGEF19	NM_153213
ARPC5:NM_005717	SH3BGRL2:NM_031469	C4orf6:NM_005750		BET3L:NM_001139444	CHEK2:NM_001005735	ARIH2:NM_006321		ATP4A	NM_000704		ARHGEF2	NM_001162383
ART3:NM_001130016	SHPRH:NM_001042683	C5orf49:NM_001089584		BFAR:NM_016561	CHFR:NM_001161344	ARL11:NM_138450		ATP5C1	NM_001001973		ARHGEF35	NM_001003702
ART4:NM_021071	SIGLEC1:NM_023068	C5orf51:NM_175921		BGN:NM_001711	CHMP1A:NM_001083314	ARL13A:NM_001012990		ATP5D	NM_001001975		ARHGEF5	NM_005435
ARV1:NM_022786	SIRPA:NM_001040022	C5orf55:NM_138464		BICC1:NM_001080512	CHPT1:NM_020244	ARL3:NM_004311		ATP5G1	NM_001002027		ARID4A	NM_002892
ASAP2:NM_001135191	SIRPG:NM_001039508	C6:NM_000065		BIRC2:NM_001166	CHRDL1:NM_145234	ARL4D:NM_001661		ATP5L2	NM_001165877		ARID4B	NM_016374
ASB10:NM_001142459	SIVA1:NM_006427	C6orf114:NM_033069		BIRC3:NM_001165	CHST4:NM_001166395	ARL5C:NM_001143968		ATP5O	NM_001697		ARL14	NM_025047
ASB15:NM_080928	SLC23A2:NM_005116	C6orf125:NM_032340		BLNK:NM_001114094	CHURC1:NM_001204063	ARMC9:NM_025139		ATP6AP1	NM_001183		ARL5C	NM_001143968
ASB17:NM_080868	SLC26A11:NM_001166347	C6orf142:NM_138569		BMF:NM_001003940	CHURC1-FNTB:NM_001202558	ARMCX1:NM_016608		ATP6AP1L	NM_001017971		ARL8A	NM_138795
ASB4:NM_016116	SLC2A9:NM_020041	C6orf62:NM_030939		BMP15:NM_005448	CIAPIN1:NM_020313	ARMCX2:NM_014782		ATP6V0A1	NM_001130020		ARL8B	NM_018184
ASB7:NM_024708	SLC30A8:NM_001172815	C7:NM_000587		BMP3:NM_001201	CINP:NM_001177611	ARMCX3:NM_016607		ATP6V1E1	NM_001039366		ARL9	NM_206919
ASB9P1:NR_033769	SMOX:NM_175839	C7orf34:NM_178829		BMP4:NM_001202	CIR1:NM_004882	ARMCX4:NR_028407		ATP8B3	NM_001178002		ARMC1	NM_018120
ASCL2:NM_005170	SNAP91:NM_014841	C8ORFK29:NR_015428		BMP8A:NM_181809	CIT:NM_007174	ARMCX5:NM_001168478		ATPAF2	NM_145691		ARMC10	NM_001161009
ASH1L:NM_018489	SNORA51:NR_002981	C8orf31:NM_173687		BMP8B:NM_001720	CKB:NM_001823	ARMCX5-GPRASP2:NM_001199818		ATPBD4	NM_001141972		ARMC8	NM_014154
ASIP:NM_001672	SNORD110:NR_003078	C8orf33:NM_023080		BNIP2:NM_004330	CLCC1:NM_001048210	ARMCX6:NM_001009584		ATPIF1	NM_016311		ARNT	NM_001197325
ASNS:NM_001178075	SNORD119:NR_003684	C8orf47:NM_001170806		BOD1L:NM_148894	CLDN10:NM_001160100	ARR3:NM_004312		ATRIP	NM_032166		ARNTL	NM_001030272
ASPH:NM_001164750	SNORD56:NR_002739	C8orf51:NR_026785		BPIL2:NM_174932	CLDN14:NM_001146079	ARRB2:NM_004313		ATXN10	NM_001167621		ARPC1A	NM_001190996
ASPM:NM_018136	SNORD57:NR_002738	C8orf55:NM_016647		BRCC3:NM_001018055	CLEC18B:NM_001011880	ARRDC5:NM_001080523		ATXN3L	NM_001135995		ARPC1B	NM_005720
ASPRV1:NM_152792	SNORD86:NR_004399	C8orf56:NR_027071		BRD3:NM_007371	CLIP1:NM_002956	ARSD:NM_001669		ATXN7	NM_001177387		ARPC5	NM_005717
ASTE1:NM_014065	SNRPB:NM_003091	C8orf73:NM_001100878		BRD7P3:NR_002730	CLPB:NM_030813	ARSE:NM_000047		ATXN7L3	NM_001098833		ARPM1	NM_032487
ASTN1:NM_004319	SPEF1:NM_015417	C8orf76:NM_032847		BRF2:NM_018310	CLTA:NM_001076677	ARSF:NM_001201538		AURKC	NM_001015878		ARRDC2	NM_001025604
ASXL1:NM_001164603	SPRN:NM_001012508	C8orf77:NR_026974		BRMS1L:NM_032352	CMIP:NM_198390	ARSH:NM_001011719		AVPI1	NM_021732		ART1	NM_004314
ASXL2:NM_018263	SPRNP1:NR_033789	C8orf82:NM_001001795		BRP44L:NM_016098	CMKLR1:NM_001142343	ARSJ:NM_024590		AVPR2	NM_000054		ART4	NM_021071
ASZ1:NM_130768	ST3GAL4:NM_006278	C8orf83:NM_001171795		BRS3:NM_001727	CNGB1:NM_001135639	ARX:NM_139058		AXIN2	NM_004655		ART5	NM_001079536
ATE1:NM_001001976	STK35:NM_080836	C8orf85:NM_001025357		BRWD1:NM_033656	CNOT1:NM_206999	AS3MT:NM_020682		AXL	NM_001699		ARV1	NM_022786
ATF3:NM_001030287	SYCE1:NM_001143763	C9:NM_001737		BST1:NM_004334	CNOT6L:NM_144571	ASAH1:NM_001127505		AZI2	NM_001134432		ASAP1	NM_018482
ATF6:NM_007348	SYNE2:NM_015180	C9orf53:NR_024274		BSX:NM_001098169	CNST:NM_001139459	ASAP3:NM_001143778		AZU1	NM_001700		ASAP2	NM_001135191
ATF6B:NM_001136153	SYT15:NM_181519	C9orf93:NM_173550		BTBD16:NM_144587	COG4:NM_001195139	ASB11:NM_001012428		B2M	NM_004048		ASB10	NM_001142459
ATF7IP:NM_018179	TBC1D16:NM_019020	CA8:NM_004056		BTD:NM_000060	COL24A1:NM_152890	ASB14:NM_001142733		B3GALT5	NM_006057		ASB15	NM_080928
ATG2B:NM_018036	TBC1D2B:NM_015079	CABLES2:NM_031215		BTF3:NM_001037637	COL4A3:NM_000091	ASB16:NM_080863		B3GAT2	NM_080742		ASB17	NM_080868
ATG9B:NM_173681	TBC1D3B:NM_001001417	CACNA1C:NM_000719		BTG1:NM_001731	COPB1:NM_001144061	ASB5:NM_080874		B4GALNT2	NM_001159387		ASB3	NM_001201965
ATL2:NM_001135673	TBX18:NM_001080508	CALB1:NM_004929		BTG4:NM_017589	COPS5:NM_006837	ASB6:NM_001202403		B9D1	NM_015681		ASB4	NM_016116
ATN1:NM_001007026	TFG:NM_001195478	CAMK2N2:NM_033259		BUD13:NM_001159736	COQ5:NM_032314	ASB9:NM_001031739		BACE1	NM_012104		ASB9P1	NR_033769
ATOH8:NM_032827	TFPI:NM_001032281	CAP2:NM_006366		BVES:NM_001199563	COQ9:NM_020312	ASGR1:NM_001197216		BACE1-AS	NR_037803		ASCC2	NM_032204
ATP11A:NM_015205	TGM6:NM_198994	CAPN13:NM_144575		BZRAP1:NM_004758	CORO1C:NM_014325	ASGR2:NM_001181		BACE2	NM_012105		ASCL2	NM_005170
ATP1A1:NM_000701	TIMP2:NM_003255	CAPN14:NM_001145122		C10orf107:NM_173554	COTL1:NM_021149	ASH2L:NM_001105214		BACH1	NM_001186		ASCL3	NM_020646
ATP1A1OS:NR_024124	TMC2:NM_080751	CARD6:NM_032587		C10orf108:NR_027151	COX4I1:NM_001861	ASMT:NM_001171038		BACH2	NM_001170794		ASH1L	NM_018489
ATP1A2:NM_000702	TMEM135:NM_001168724	CASP2:NM_032982		C10orf113:NM_001010896	COX4NB:NM_001142288	ASMTL:NM_001173473		BAGE	NM_001187		ASH2L	NM_001105214
ATP1A4:NM_001001734	TMEM179:NM_207379	CASS4:NM_001164114		C10orf114:NM_001010911	COX6A1:NM_004373	ASMTL-AS1:NR_026710		BAGE2	NM_182482		ASIP	NM_001672
ATP1B1:NM_001677	TNS1:NM_022648	CASZ1:NM_001079843		C10orf118:NM_018017	CPA6:NM_020361	ASPA:NM_000049		BAGE3	NM_182481		ASL	NM_000048
ATP1B3:NM_001679	TP73:NM_001126240	CBLN4:NM_080617		C10orf12:NM_015652	CPB2:NM_001872	ASPHD1:NM_181718		BAGE4	NM_181704		ASNA1	NM_004317
ATP2B4:NM_001001396	TPO:NM_175721	CBWD1:NM_001145355		C10orf120:NM_001010912	CPE:NM_001873	ASPN:NM_001193335		BAGE5	NM_182484		ASNS	NM_001178075
ATP2C1:NM_001001485	TRIM49L1:NM_001105522	CBWD6:NM_001085457		C10orf129:NM_207321	CPNE7:NM_014427	ASS1:NM_000050		BAHD1	NM_014952		ASPM	NM_018136
ATP4B:NM_000705	TRIM49L2:NM_001195234	CCDC127:NM_145265		C10orf131:NM_001130446	CREM:NM_001881	ATAD5:NM_024857		BAI3	NM_001704		ASPRV1	NM_152792
ATP5F1:NM_001688	TRIM53:NR_028346	CCDC137:NM_199287		C10orf140:NM_207371	CRISPLD2:NM_031476	ATCAY:NM_033064		BAIAP2L2	NM_025045		ASPSCR1	NM_024083
ATP6V0A4:NM_020632	TRIM64:NM_001136486	CCDC152:NM_001134848		C10orf18:NM_017782	CRY1:NM_004075	ATE1:NM_001001976		BAMBI	NM_012342		ASTN1	NM_004319
ATP6V0D2:NM_152565	TRIM64B:NM_001164397	CCDC154:NM_001143980		C10orf2:NM_001163812	CSNK2A2:NM_001896	ATF4:NM_001675		BANF2	NM_001014977		ASXL1	NM_001164603
ATP6V0E2:NM_001100592	TRIM77:NM_001146162	CCDC39:NM_181426		C10orf28:NM_014472	CSPP1:NM_024790	ATG10:NM_001131028		BANK1	NM_001083907		ASXL2	NM_018263
ATP6V1B1:NM_001692	TSHZ3:NM_020856	CCDC50:NM_174908		C10orf46:NM_153810	CSRNP2:NM_030809	ATG12:NM_004707		BAP1	NM_004656		ASZ1	NM_130768
ATP6V1C2:NM_001039362	TTK:NM_001166691	CCDC57:NM_198082		C10orf81:NM_001193434	CSTF3:NM_001033505	ATG14:NM_014924		BARHL1	NM_020064		ATAD2	NM_014109
ATP6V1E2:NM_080653	TUBGCP2:NM_006659	CCDC74B:NM_207310		C10orf82:NM_144661	CTNNAL1:NM_003798	ATG4A:NM_052936		BCAP31	NM_001139441		ATAD2B	NM_017552
ATP6V1F:NM_001198909	TYR:NM_000372	CCDC78:NM_001031737		C10orf84:NM_001134672	CTSD:NM_001909	ATG4D:NM_032885		BCAS3	NM_001099432		ATAD3A	NM_001170535
ATP6V1G3:NM_133262	UBE2Q2P1:NR_003661	CCDC90A:NM_001031713		C10orf88:NM_024942	CTXN1:NM_206833	ATHL1:NM_025092		BCKDHB	NM_000056		ATAD3B	NM_031921
ATP6V1H:NM_015941	UBOX5:NM_014948	CCDC96:NM_153376		C10orf96:NM_198515	CUL2:NM_001198777	ATM:NM_000051		BCL2	NM_000633		ATAD3C	NM_001039211
ATP8B1:NM_005603	UBTFL1:NM_001143975	CCNL1:NM_020307		C11orf1:NM_022761	CUX2:NM_015267	ATP10D:NM_020453		BCL2L10	NM_020396		ATE1	NM_001001976
ATP8B2:NM_020452	UGT2B28:NM_053039	CCNL2:NM_001039577		C11orf34:NM_001145024	CX3CL1:NM_002996	ATP12A:NM_001185085		BCL2L13	NM_015367		ATF6	NM_007348
ATPAF1:NM_001042546	UNC5C:NM_003728	CCRN4L:NM_012118		C11orf52:NM_080659	CXCL13:NM_006419	ATP1B2:NM_001678		BCLAF1	NM_001077440		ATF7	NM_001130059
ATR:NM_001184	USP18:NM_017414	CD200:NM_001004196		C11orf53:NM_198498	CXCR5:NM_001716	ATP1B4:NM_001142447		BCO2	NM_001037290		ATF7IP	NM_018179
ATXN7L1:NM_020725	USP36:NM_025090	CD48:NM_001778		C11orf54:NM_014039	CYB5R2:NM_016229	ATP2A1:NM_004320		BCOR	NM_001123383		ATG4C	NM_032852
AUP1:NM_181575	UTF1:NM_003577	CD7:NM_006137		C11orf57:NM_001082969	CYBA:NM_000101	ATP2A3:NM_005173		BDP1	NM_018429		ATG9B	NM_173681
AURKAPS1:NR_001587	VENTX:NM_014468	CD83:NM_001040280		C11orf61:NM_024631	CYP20A1:NM_177538	ATP2B3:NM_001001344		BECN1	NM_003766		ATHL1	NM_025092
AUTS2:NM_001127231	VPS16:NM_022575	CD93:NM_012072		C11orf63:NM_024806	CYP2R1:NM_024514	ATP5D:NM_001001975		BEND2	NM_001184767		ATL2	NM_001135673
AVPR1B:NM_000707	WDR1:NM_005112	CDC42EP3:NM_006449		C11orf70:NM_001195005	D2HGDH:NM_152783	ATP5EP2:NR_002162		BEND3	NM_001080450		ATN1	NM_001007026
AXDND1:NM_144696	ZBTB16:NM_001018011	CDH2:NM_001792		C11orf71:NM_019021	DACH1:NM_004392	ATP5L2:NM_001165877		BEND7	NM_001100912		ATP11B	NM_014616
B3GALNT2:NM_152490	ZBTB42:NM_001137601	CDH23:NM_001171930		C11orf73:NR_024597	DAO:NM_001917	ATP6AP2:NM_005765		BET3L	NM_001139444		ATP1A2	NM_000702
B3GALT2:NM_003783	ZNF343:NM_024325	CDH26:NM_021810		C11orf75:NM_020179	DAPL1:NM_001017920	ATP6V0A1:NM_001130020		BFSP1	NM_001161705		ATP1A4	NM_144699
B3GALT4:NM_003782	ZNF488:NM_153034	CDH4:NM_001794		C11orf82:NM_145018	DAZAP2:NM_001136264	ATP6V0D1:NM_004691		BGN	NM_001711		ATP1B1	NM_001677
B3GNT1:NM_006876	ZNF511:NM_145806	CDH6:NM_004932		C11orf87:NM_207645	DBNDD1:NM_001042610	ATP6V1B2:NM_001693		BHLHA9	NM_001164405		ATP1B3	NM_001679
B4GALNT3:NM_173593		CDKAL1:NM_017774		C11orf88:NM_001100388	DBT:NM_001918	ATP6V1E1:NM_001039366		BHMT	NM_001713		ATP2B4	NM_001001396
B4GALT3:NM_001199873		CDKN2A:NM_000077		C11orf90:NM_001144871	DCAF4:NM_001163508	ATP7A:NM_000052		BHMT2	NM_001178005		ATP5B	NM_001686
B4GALT5:NM_004776		CDKN2B:NM_004936		C11orf92:NR_034154	DCAF5:NM_003861	ATP7B:NM_000053		BID	NM_001196		ATP5E	NM_001001977
BAG2:NM_004282		CDKN2B-AS1:NR_003529		C11orf93:NM_001136105	DCHS1:NM_003737	ATP8A2:NM_016529		BIK	NM_001197		ATP5F1	NM_001688
BAG4:NM_001204878		CEBPB:NM_005194		C12orf12:NM_152638	DCK:NM_000788	ATP8B3:NM_001178002		BIN2	NM_016293		ATP5I	NM_007100
BAIAP3:NM_001199096		CELF2:NM_001025077		C12orf29:NM_001009894	DCT:NM_001129889	ATPIF1:NM_016311		BIRC2	NM_001166		ATP5J2	NM_001003713
BANF1:NM_001143985		CELF4:NM_001025087		C12orf50:NM_152589	DDX19A:NM_018332	ATRIP:NM_032166		BIRC3	NM_001165		ATP5J2-PTCD1	NM_001198879
BARHL2:NM_020063		CEP72:NM_018140		C12orf74:NM_001037671	DDX19B:NM_001014449	ATRX:NM_000489		BLID	NM_001001786		ATP6V0A4	NM_020632
BASE:NR_026760		CER1:NM_005454		C14orf104:NM_001083908	DDX21:NM_004728	ATXN10:NM_001167621		BLMH	NM_000386		ATP6V0D1	NM_004691
BATF2:NM_138456		CES1:NM_001025194		C14orf126:NM_080664	DDX50:NM_024045	ATXN2L:NM_007245		BLNK	NM_001114094		ATP6V0D2	NM_152565
BATF3:NM_018664		CFH:NM_000186		C14orf135:NM_022495	DDX54:NM_001111322	ATXN3:NM_001127696		BLOC1S2	NM_001001342		ATP6V0E2	NM_001100592
BBOX1:NM_003986		CFHR1:NM_002113		C14orf147:NM_138288	DDX55:NM_020936	ATXN3L:NM_001135995		BMF	NM_001003940		ATP6V1B1	NM_001692
BBS1:NM_024649		CFHR3:NM_001166624		C14orf149:NM_144581	DDX6:NM_004397	ATXN7L3:NM_001098833		BMI1	NM_005180		ATP6V1C1	NM_001695
BBS4:NM_033028		CHD6:NM_032221		C14orf182:NM_001012706	DECR2:NM_020664	AUH:NM_001698		BMX	NM_001721		ATP6V1C2	NM_001039362
BBX:NM_001142568		CHGB:NM_001819		C14orf183:NM_001014830	DEF8:NM_017702	AURKB:NM_004217		BNIP3L	NM_004331		ATP6V1D	NM_015994
BCAN:NM_021948		CHIA:NM_021797		C14orf19:NR_002937	DEFB131:NM_001040448	AVEN:NM_020371		BOD1L	NM_148894		ATP6V1E2	NM_080653
BCAP29:NM_001008405		CHMP6:NM_024591		C14orf28:NM_001017923	DENND2C:NM_198459	AVPR2:NM_000054		BRCA1	NM_007294		ATP6V1F	NM_001198909
BCAR3:NM_003567		CHRAC1:NM_017444		C14orf34:NR_026796	DENND4A:NM_001144823	AWAT1:NM_001013579		BRD1	NM_014577		ATP6V1G3	NM_133262
BCAT1:NM_001178091		CHRD:NM_003741		C14orf38:NM_001164399	DENND5B:NM_144973	AWAT2:NM_001002254		BRD3	NM_007371		ATP6V1H	NM_213620
BCCIP:NM_016567		CHRNA4:NM_000744		C14orf39:NM_174978	DENR:NM_003677	AZU1:NM_001700		BRD7P3	NR_002730		ATP8B1	NM_005603
BCL10:NM_003921		CHST10:NM_004854		C14orf82:NR_037676	DEPDC4:NM_152317	B3GALTL:NM_194318		BRIP1	NM_032043		ATP8B2	NM_001005855
BCL11B:NM_022898		CHST3:NM_004273		C15orf2:NM_018958	DEPDC7:NM_001077242	B4GALNT4:NM_178537		BRP44L	NM_016098		ATP9A	NM_006045
BCL2:NM_000633		CHST9:NM_031422		C15orf33:NM_152647	DGKD:NM_152879	B9D1:NM_015681		BRSK1	NM_032430		ATXN7L1	NM_138495
BCL2L14:NM_030766		CHTF18:NM_022092		C15orf41:NM_001130010	DGKH:NM_001204505	BAAT:NM_001127610		BRWD1	NM_033656		ATXN7L2	NM_153340
BCL2L15:NM_001010922		CIAO1:NM_004804		C15orf43:NM_152448	DHODH:NM_001361	BACE1:NM_012104		BSG	NM_001728		AUP1	NM_181575
BCL9:NM_004326		CKS1B:NM_001826		C15orf48:NM_032413	DHX37:NM_032656	BACE1-AS:NR_037803		BSN	NM_003458		AURKA	NM_003600
BCRP2:NR_037566		CLCN1:NM_000083		C15orf52:NM_207380	DHX38:NM_014003	BAG4:NM_001204878		BST1	NM_004334		AURKAIP1	NM_001127229
BDKRB1:NM_000710		CLCN2:NM_001171087		C15orf53:NM_207444	DIABLO:NM_019887	BAHD1:NM_014952		BTAF1	NM_003972		AURKAPS1	NR_001587
BDKRB2:NM_000623		CLCN7:NM_001114331		C15orf54:NM_207445	DIP2B:NM_173602	BAIAP2L2:NM_025045		BTBD2	NM_017797		AUTS2	NM_001127231
BDNF:NM_001143805		CLDN1:NM_021101		C15orf55:NM_175741	DISC1:NM_001012957	BAMBI:NM_012342		BTD	NM_000060		AVL9	NM_015060
BDNF-AS1:NR_002832		CLDN11:NM_001185056		C15orf56:NM_001039905	DISC2:NR_002227	BANK1:NM_001083907		BTF3	NM_001037637		AVPR1B	NM_000707
BEGAIN:NM_001159531		CLDN16:NM_006580		C16orf62:NM_020314	DKFZp686O24166:NM_001202439	BANP:NM_001173539		BTG4	NM_017589		AXDND1	NM_144696
BEND5:NM_024603		CLEC18C:NM_173619		C16orf70:NM_025187	DLST:NM_001933	BARHL1:NM_020064		BUB1B	NM_001211		AXIN1	NM_003502
BET1:NM_005868		CLGN:NM_001130675		C16orf72:NM_014117	DNA2:NM_001080449	BARX1:NM_021570		BUD13	NM_001159736		AZGP1	NM_001185
BFSP2:NM_003571		CLPTM1L:NM_030782		C16orf75:NM_152308	DNAH10:NM_207437	BBS12:NM_001178007		BVES	NM_001199563		AZGP1P1	NR_036679
BGLAP:NM_199173		CLRN1:NM_001195794		C16orf88:NM_001012991	DNAH12:NM_198564	BBS7:NM_018190		BZRAP1	NM_004758		AZIN1	NM_015878
BHLHE22:NM_152414		CLRN1OS:NR_024066		C16orf93:NM_001014979	DNAJA2:NM_005880	BCAP31:NM_001139441		C10orf108	NR_027151		B3GALNT1	NM_001038628
BLCAP:NM_001167820		CLRN3:NM_152311		C17orf102:NM_207454	DNAJC12:NM_021800	BCAR4:NR_024049		C10orf111	NM_153244		B3GALNT2	NM_152490
BLM:NM_000057		CLSTN2:NM_022131		C17orf105:NM_001136483	DNAJC15:NM_013238	BCAS3:NM_001099432		C10orf113	NM_001010896		B3GALT6	NM_080605
BLZF1:NM_003666		CMAH:NR_002174		C17orf47:NM_001038704	DNHD1:NM_144666	BCL2:NM_000657		C10orf114	NM_001010911		B3GNT2	NM_006577
BMP10:NM_014482		CMPK2:NM_207315		C17orf48:NM_020233	DOK4:NM_018110	BCL2L13:NM_015367		C10orf12	NM_015652		B3GNT3	NM_014256
BMP6:NM_001718		CNGA3:NM_001079878		C17orf50:NM_145272	DPEP1:NM_001128141	BCL6B:NM_181844		C10orf129	NM_207321		B3GNT5	NM_032047
BMS1:NM_014753		CNNM3:NM_017623		C17orf60:NM_001085423	DPP6:NM_001039350	BCOR:NM_001123383		C10orf131	NM_001130446		B3GNT9	NM_033309
BMS1P4:NR_026592		CNNM4:NM_020184		C17orf64:NM_181707	DPP8:NM_197960	BCORL1:NM_021946		C10orf140	NM_207371		B3GNTL1	NM_001009905
BNIP3:NM_004052		CNO:NM_018366		C17orf66:NM_152781	DR1:NM_001938	BCORP1:NR_002923		C10orf18	NM_017782		B4GALNT3	NM_173593
BNIPL:NM_001159642		COL14A1:NM_021110		C17orf67:NM_001085430	DRAM1:NM_018370	BCYRN1:NR_001568		C10orf28	NM_014472		B4GALNT4	NM_178537
BOD1P:NR_033372		COL20A1:NM_020882		C17orf72:NM_001164257	DTX1:NM_004416	BDH2:NM_020139		C10orf47	NM_153256		B4GALT3	NM_001199873
BOLA3:NM_001035505		COL21A1:NM_030820		C17orf73:NR_024626	DTYMK:NM_001165031	BDP1:NM_018429		C10orf62	NM_001009997		B4GALT5	NM_004776
BPGM:NM_001724		COL22A1:NM_152888		C17orf82:NM_203425	DUSP8:NM_004420	BECN1:NM_003766		C10orf67	NM_153714		BAALC	NM_001024372
BPHL:NM_004332		COL9A3:NM_001853		C17orf88:NR_026770	DYNC1H1:NM_001376	BEND2:NM_001184767		C10orf68	NM_024688		BABAM1	NM_001033549
BPI:NM_001725		COLEC10:NM_006438		C18orf55:NM_014177	DYNLL1:NM_001037494	BEND3:NM_001080450		C11orf1	NM_022761		BAG4	NM_001204878
BPIL1:NM_025227		COMMD2:NM_016094		C18orf62:NM_001037331	DYNLRB2:NM_130897	BEND4:NM_001159547		C11orf34	NM_001145024		BAIAP2L1	NM_018842
BPIL3:NM_174897		COMMD5:NM_001081003		C19orf43:NM_024038	EFCAB10:NR_027068	BET1L:NM_001098787		C11orf52	NM_080659		BAIAP3	NM_001199096
BPNT1:NM_006085		COPB2:NM_004766		C19orf56:NM_016145	EFCAB11:NM_145231	BEX1:NM_018476		C11orf53	NM_198498		BARHL2	NM_020063
BRD2:NM_001113182		COX4I2:NM_032609		C1GALT1:NM_020156	EID3:NM_001008394	BEX2:NM_001168399		C11orf57	NM_001082969		BASE	NR_026760
BRDT:NM_001726		COX5B:NM_001862		C1QTNF6:NM_031910	EIF2B1:NM_001414	BEX4:NM_001080425		C11orf61	NM_024631		BAZ1B	NM_032408
BRE:NM_004899		COX6C:NM_004374		C1QTNF7:NM_001135170	EIF2S1:NM_004094	BEX5:NM_001012978		C11orf65	NM_152587		BAZ2A	NM_013449
BRIX1:NM_018321		CP:NM_000096		C1orf109:NM_017850	EIF3F:NM_003754	BHLHA9:NM_001164405		C11orf70	NM_001195005		BBS9	NM_001033604
BRMS1:NM_001024957		CPA3:NM_001870		C1orf122:NM_001142726	EIF3M:NM_006360	BHLHB9:NM_001142524		C11orf71	NM_019021		BCAN	NM_021948
BROX:NM_144695		CPA6:NM_020361		C1orf212:NM_001164824	EIF5:NM_001969	BHMT:NM_001713		C11orf75	NM_020179		BCAP29	NM_001008405
BRP44:NM_001143674		CPB1:NM_001871		C1orf216:NM_152374	ELAC1:NM_018696	BHMT2:NM_001178005		C11orf87	NM_207645		BCAR3	NM_003567
BSND:NM_057176		CPLX1:NM_006651		C1orf94:NM_001134734	ELF1:NM_001145353	BICD2:NM_001003800		C11orf88	NM_001100388		BCAR4	NR_024049
BTBD10:NM_032320		CPN2:NM_001080513		C21orf119:NR_026845	EMID1:NM_133455	BID:NM_001196		C11orf92	NR_034154		BCAS1	NM_003657
BTBD8:NM_183242		CPNE4:NM_130808		C21orf121:NR_027273	ENOX1:NM_001127615	BIK:NM_001197		C11orf93	NM_001136105		BCAS2	NM_005872
BTG2:NM_006763		CPSF1:NM_013291		C21orf122:NR_027292	EP400:NM_015409	BIN3:NM_018688		C14orf28	NM_001017923		BCAS4	NM_001010974
BTNL8:NM_001159710		CPSF3L:NM_017871		C21orf125:NR_026960	EPC1:NM_025209	BLK:NM_001715		C15orf23	NM_001142761		BCAT1	NM_001178091
BTNL9:NM_152547		CRAMP1L:NM_020825		C21orf128:NR_027243	EPHX4:NM_173567	BLMH:NM_000386		C15orf43	NM_152448		BCHE	NM_000055
BUB1:NM_004336		CREG2:NM_153836		C21orf129:NR_027272	EPSTI1:NM_001002264	BLOC1S2:NM_001001342		C15orf48	NM_032413		BCKDK	NM_001122957
BYSL:NM_004053		CRIM1:NM_016441		C21orf130:NR_024100	ERH:NM_004450	BMP1:NM_001199		C15orf52	NM_207380		BCL10	NM_003921
C10orf10:NM_007021		CRIPAK:NM_175918		C21orf131:NR_024090	ERP29:NM_001034025	BMPR1B:NM_001203		C15orf56	NM_001039905		BCL11A	NM_022893
C10orf122:NM_001128202		CRISP1:NM_001131		C21orf2:NM_004928	ESD:NM_001984	BMX:NM_001721		C15orf57	NM_001080791		BCL2L1	NM_001191
C10orf136:NR_033923		CRISP2:NM_001142407		C21orf33:NM_004649	ESPNL:NM_194312	BNIP3L:NM_004331		C15orf62	NM_001130448		BCL2L14	NM_030766
C10orf137:NM_001202438		CRISP3:NM_001190986		C21orf49:NR_024622	EVC:NM_153717	BOLA2:NM_001031827		C16orf73	NM_152764		BCL6	NM_001130845
C10orf25:NM_001039380		CRLS1:NM_001127458		C21orf54:NR_024102	EVC2:NM_147127	BOLA2B:NM_001039182		C17orf102	NM_207454		BCL7B	NM_001197244
C10orf27:NM_152710		CRMP1:NM_001014809		C21orf56:NM_001142854	EVI5:NM_005665	BPY2:NM_004678		C17orf104	NM_001145080		BCL7C	NM_004765
C10orf35:NM_145306		CRNKL1:NM_016652		C21orf58:NM_058180	EWSR1:NM_001163285	BPY2B:NM_001002760		C17orf105	NM_001136483		BCL9	NM_004326
C10orf57:NM_025125		CROCCP2:NR_026752		C21orf59:NM_021254	EXD2:NM_001193360	BPY2C:NM_001002761		C17orf39	NM_024052		BCORL1	NM_021946
C10orf58:NM_032333		CRYGS:NM_017541		C21orf62:NM_001162495	EXOC3L4:NM_001077594	BRAT1:NM_152743		C17orf42	NM_024683		BEST2	NM_017682
C10orf68:NM_024688		CSMD3:NM_052900		C21orf63:NM_058187	EXOSC3:NM_001002269	BRCA1:NM_007294		C17orf46	NM_152343		BET1	NM_005868
C10orf90:NM_001004298		CSNK1D:NM_001893		C21orf67:NR_027128	EXOSC6:NM_058219	BRCA2:NM_000059		C17orf47	NM_001038704		BET1L	NM_001098787
C10orf99:NM_207373		CSPG4:NM_001897		C21orf7:NM_020152	FAF2:NM_014613	BRD1:NM_014577		C17orf48	NM_020233		BGLAP	NM_199173
C11orf2:NM_013265		CST1:NM_001898		C21orf70:NM_058190	FAHD1:NM_001018104	BRD8:NM_001164326		C17orf50	NM_145272		BHLHA15	NM_177455
C11orf21:NM_001142946		CST11:NM_080830		C21orf82:NR_027266	FAM109A:NM_001177996	BRIP1:NM_032043		C17orf53	NM_001171251		BHLHE23	NM_080606
C11orf24:NM_022338		CST2:NM_001322		C21orf84:NR_026863	FAM175B:NM_032182	BRSK1:NM_032430		C17orf57	NM_001195192		BIRC6	NM_016252
C11orf36:NR_027138		CST3:NM_000099		C21orf88:NR_026542	FAM186A:NM_001145475	BRWD3:NM_153252		C17orf60	NM_001085423		BIRC7	NM_022161
C11orf40:NM_144663		CST4:NM_001899		C21orf90:NR_026547	FAM190A:NM_001145065	BSDC1:NM_001143888		C17orf64	NM_181707		BLCAP	NM_001167820
C11orf41:NM_012194		CST5:NM_001900		C21orf94:NR_027246	FAM194B:NM_182542	BSG:NM_001728		C17orf65	NM_178542		BLZF1	NM_003666
C11orf42:NM_173525		CST7:NM_003650		C21orf96:NR_026812	FAM19A5:NM_001082967	BSN:NM_003458		C17orf66	NM_152781		BMP10	NM_014482
C11orf46:NM_152316		CST8:NM_005492		C22orf24:NM_015372	FAM53B:NM_014661	BTAF1:NM_003972		C17orf67	NM_001085430		BMP7	NM_001719
C11orf68:NM_001135635		CST9:NM_001008693		C22orf25:NM_152906	FAM69A:NM_001006605	BTBD2:NM_017797		C17orf69	NR_026905		BMPR1A	NM_004329
C11orf74:NM_138787		CST9L:NM_080610		C22orf26:NM_018280	FAM71D:NM_173526	BTK:NM_000061		C17orf71	NM_018149		BNIPL	NM_001159642
C11orf80:NM_024650		CSTF1:NM_001033521		C22orf27:NR_026920	FAM92B:NM_198491	BTNL3:NM_197975		C17orf72	NM_001164257		BOLA1	NM_016074
C11orf85:NM_001037225		CSTL1:NM_138283		C22orf28:NM_014306	FAM99A:NR_026643	BTNL8:NM_001040462		C17orf73	NR_024626		BOLA3	NM_001035505
C11orf86:NM_001136485		CSTT:NR_001279		C22orf29:NM_024627	FAM99B:NR_026642	BTRC:NM_003939		C17orf75	NM_022344		BOP1	NM_015201
C11orf91:NM_001166692		CTAGE15P:NM_001008747		C22orf33:NM_001163857	FANCA:NM_000135	BUB1B:NM_001211		C17orf76	NM_001113567		BPGM	NM_001724
C12orf33:NR_034140		CTAGE4:NM_198495		C22orf34:NR_026997	FANCF:NM_022725	C10orf26:NM_001083913		C17orf79	NM_018405		BPI	NM_001725
C12orf39:NM_030572		CTAGE6P:NM_178561		C22orf41:NM_001123225	FARP1:NM_001001715	C10orf32:NM_001136200		C17orf82	NM_203425		BPIL1	NM_025227
C12orf4:NM_020374		CTBP1:NM_001012614		C22orf42:NM_001010859	FARP2:NM_014808	C10orf32-AS3MT:NR_037644		C17orf88	NR_026770		BPIL3	NM_174897
C12orf5:NM_020375		CTCFL:NM_080618		C2CD2:NM_015500	FARSB:NM_005687	C10orf76:NM_024541		C17orf97	NM_001013672		BPNT1	NM_006085
C12orf52:NM_032848		CTHRC1:NM_138455		C2CD4A:NM_207322	FASTKD1:NM_024622	C10orf95:NM_024886		C19orf10	NM_019107		BRAF	NM_004333
C12orf53:NM_153685		CTIF:NM_014772		C2CD4B:NM_001007595	FBXL13:NM_001111038	C11orf35:NM_173573		C19orf18	NM_152474		BRD4	NM_014299
C12orf57:NM_138425		CTSZ:NM_001336		C2orf80:NM_001099334	FBXO10:NM_012166	C11orf65:NM_152587		C19orf20	NM_033513		BRDT	NM_001726
C12orf59:NM_153022		CUTA:NM_001014433		C2orf83:NM_001162483	FBXO21:NM_015002	C13orf1:NM_001127482		C19orf21	NM_173481		BRE	NM_004899
C12orf60:NM_175874		CXADRP2:NR_024387		C3orf14:NM_020685	FBXO31:NM_024735	C13orf23:NM_025138		C19orf22	NM_138774		BREA2	NR_015445
C12orf67:NR_029451		CYC1:NM_001916		C3orf18:NM_001171740	FCHSD2:NM_014824	C13orf26:NM_152325		C19orf23	NR_027271		BRF2	NM_018310
C12orf69:NM_001013698		CYHR1:NM_001129888		C3orf19:NM_016474	FKTN:NM_001079802	C13orf33:NM_032849		C19orf24	NM_017914		BRI3	NM_001159491
C12orf77:NM_001101339		CYP11B1:NM_000497		C3orf20:NM_001184957	FLJ10661:NR_024362	C13orf36:NM_203451		C19orf25	NM_152482		BRIX1	NM_018321
C13orf16:NM_152324		CYP11B2:NM_000498		C3orf23:NM_001029839	FLJ30679:NR_026674	C13orf38:NM_001144981		C19orf26	NM_152769		BROX	NM_144695
C13orf29:NR_027701		CYP1B1:NM_000104		C3orf31:NM_138807	FLJ43879:NR_034162	C13orf38-SOHLH2:NM_001198910		C19orf28	NM_001042680		BRP44	NM_001143674
C13orf35:NM_207440		CYP24A1:NM_000782		C3orf39:NM_032806	FMN2:NM_020066	C14orf159:NM_001102366		C19orf29	NM_001080543		BRSK2	NM_003957
C14orf101:NM_017799		DAB2:NM_001343		C3orf42:NR_026829	FNBP1L:NM_001024948	C14orf162:NR_024630		C19orf30	NR_027148		BST2	NM_004335
C14orf105:NM_018168		DCAF13:NM_015420		C3orf48:NR_027694	FNTB:NM_002028	C14orf169:NM_024644		C19orf34	NR_033400		BTBD10	NM_032320
C14orf129:NM_016472		DCDC2:NM_001195610		C3orf49:NR_026866	FOXC2:NM_005251	C14orf33:NR_027123		C19orf35	NM_198532		BTBD8	NM_183242
C14orf132:NR_023938		DCST1:NM_001143687		C3orf51:NR_024615	FOXF1:NM_001451	C14orf37:NM_001001872		C19orf46	NM_001039876		BTG2	NM_006763
C14orf139:NR_026779		DCST2:NM_144622		C3orf64:NM_173654	FOXL1:NM_005250	C14orf43:NM_001043318		C19orf51	NM_178837		BUD31	NM_003910
C14orf176:NM_001146683		DCUN1D1:NM_020640		C3orf67:NM_198463	FOXN4:NM_213596	C14orf45:NM_025057		C19orf55	NM_001039887		BYSL	NM_004053
C14orf177:NM_182560		DCXR:NM_001195218		C3orf74:NR_027331	FOXO1:NM_002015	C14orf55:NR_037933		C19orf6	NM_001033026		BZW1	NM_014670
C14orf49:NM_152592		DDR2:NM_001014796		C3orf77:NM_001145030	FOXP1:NM_001012505	C15orf23:NM_001142761		C19orf70	NM_205767		C10orf116	NM_006829
C14orf64:NR_015430		DDT:NM_001084392		C3orf78:NM_001124767	FOXR1:NM_181721	C15orf24:NM_020154		C19orf71	NM_001135580		C10orf57	NM_025125
C14orf70:NR_024096		DDTL:NM_001084393		C4orf17:NM_032149	FRAS1:NM_001166133	C15orf29:NM_024713		C19orf77	NM_001136503		C11orf16	NM_020643
C15orf17:NM_020447		DDX1:NM_004939		C4orf19:NM_001104629	FREM1:NM_144966	C15orf57:NM_001080791		C1QL1	NM_006688		C11orf17	NM_020642
C15orf27:NM_152335		DECR1:NM_001359		C4orf22:NM_152770	FSD1L:NM_001145313	C15orf62:NM_001130448		C1QL3	NM_001010908		C11orf21	NM_001142946
C15orf34:NR_027262		DEFB103A:NM_001081551		C4orf33:NM_001099783	FUK:NM_145059	C15orf63:NM_001199885		C1QTNF6	NM_031910		C11orf35	NM_173573
C15orf38:NM_182616		DEFB103B:NM_018661		C4orf52:NM_001145432	FUT8:NM_004480	C16orf45:NM_001142469		C1QTNF7	NM_001135170		C11orf36	NR_027138
C15orf38-AP3S2:NM_001199058		DEFB104A:NM_080389		C5orf13:NM_001142474	FXC1:NM_012192	C16orf48:NM_032140		C1orf135	NM_024037		C11orf66	NM_001170753
C15orf39:NM_015492		DEFB104B:NM_001040702		C5orf20:NM_130848	GABPB1:NM_002041	C16orf5:NM_001199054		C1orf172	NM_152365		C11orf74	NM_138787
C15orf42:NM_152259		DEFB105A:NM_152250		C5orf27:NR_026936	GALNT6:NM_007210	C16orf52:NM_001164579		C1orf38	NM_001039477		C11orf80	NM_024650
C15orf58:NM_001013657		DEFB105B:NM_001040703		C5orf30:NM_033211	GALNTL1:NM_001168368	C16orf53:NM_024516		C20orf12	NM_001099407		C12orf10	NM_021640
C15orf59:NM_001039614		DEFB106A:NM_152251		C5orf35:NM_001171990	GAN:NM_022041	C16orf54:NM_175900		C20orf196	NM_152504		C12orf32	NR_027363
C15orf60:NM_001042367		DEFB106B:NM_001040704		C5orf4:NM_032385	GAS2:NM_001143830	C16orf71:NM_139170		C20orf30	NM_001009923		C12orf33	NR_034140
C16orf11:NM_145270		DEFB107A:NM_001037668		C5orf43:NM_001048249	GAS2L1:NM_006478	C16orf82:NM_001145545		C20orf72	NM_052865		C12orf36	NR_036555
C16orf42:NM_001001410		DEFB107B:NM_001040705		C5orf52:NM_001145132	GAS8:NM_001481	C16orf86:NM_001012984		C21orf119	NR_026845		C12orf4	NM_020374
C16orf79:NM_182563		DEFB109P1:NR_024044		C6orf103:NM_024694	GATC:NM_176818	C16orf89:NM_001098514		C21orf121	NR_027273		C12orf40	NM_001031748
C17orf37:NM_032339		DEFB109P1B:NR_003668		C6orf112:NR_037157	GCN1L1:NM_006836	C16orf90:NM_001080524		C21orf122	NR_027292		C12orf5	NM_020375
C18orf18:NR_026849		DEFB110:NM_001037497		C6orf115:NM_021243	GCSH:NM_004483	C16orf92:NM_001109659		C21orf125	NR_026960		C12orf53	NM_153685
C18orf26:NM_173629		DEFB112:NM_001037498		C6orf118:NM_144980	GFI1:NM_001127215	C17orf100:NM_001105520		C21orf128	NR_027243		C12orf57	NM_138425
C18orf32:NM_001035005		DEFB113:NM_001037729		C6orf120:NM_001029863	GINS2:NM_016095	C17orf103:NM_152914		C21orf129	NR_027272		C12orf59	NM_153022
C18orf45:NM_032933		DEFB114:NM_001037499		C6orf123:NR_026773	GINS3:NM_001126129	C17orf104:NM_001145080		C21orf130	NR_024100		C12orf60	NM_175874
C18orf54:NM_173529		DEFB115:NM_001037730		C6orf124:NR_027906	GIT2:NM_001135213	C17orf107:NM_001145536		C21orf2	NM_004928		C12orf67	NR_029451
C18orf8:NM_013326		DEFB116:NM_001037731		C6orf147:NR_027005	GK3P:NR_026575	C17orf108:NM_001076680		C21orf33	NM_004649		C12orf69	NM_001013698
C19orf53:NM_014047		DEFB118:NM_054112		C6orf155:NR_026807	GLMN:NM_053274	C17orf39:NM_024052		C21orf49	NR_024622		C12orf77	NM_001101339
C1D:NM_001190263		DEFB119:NM_153289		C6orf168:NM_032511	GLT1D1:NM_144669	C17orf42:NM_024683		C21orf54	NR_024102		C14orf104	NM_001083908
C1QTNF3:NM_030945		DEFB121:NM_001011878		C6orf170:NM_152730	GLT8D2:NM_031302	C17orf44:NR_026951		C21orf56	NM_001142854		C14orf145	NM_152446
C1QTNF3-AMACR:NR_037951		DEFB122:NR_002577		C6orf174:NM_001012279	GLTP:NM_016433	C17orf46:NM_152343		C21orf58	NM_058180		C14orf159	NM_001102366
C1R:NM_001733		DEFB123:NM_153324		C6orf186:NM_001123364	GNB1:NM_002074	C17orf49:NM_001142798		C21orf59	NM_021254		C14orf162	NR_024630
C1RL:NM_016546		DEFB124:NM_001037500		C6orf191:NM_001010876	GNE:NM_001128227	C17orf51:NM_001113434		C21orf62	NM_001162495		C14orf176	NM_001146683
C1S:NM_001734		DEFB133:NM_001166478		C6orf192:NM_052831	GNG4:NM_001098721	C17orf53:NM_001171251		C21orf63	NM_058187		C16orf11	NM_145270
C1orf100:NM_001012970		DEFB4A:NM_004942		C6orf204:NM_001042475	GNN:NR_027249	C17orf57:NM_001195192		C21orf67	NR_027128		C16orf13	NM_001040160
C1orf101:NM_001130957		DEFB4B:NM_001205266		C6orf208:NR_026780	GNPTAB:NM_024312	C17orf59:NM_017622		C21orf7	NM_020152		C16orf42	NM_001001410
C1orf103:NM_001006945		DEK:NM_001134709		C6orf211:NM_024573	GOLGA2B:NR_024261	C17orf61:NM_152766		C21orf70	NM_058190		C16orf48	NM_032140
C1orf104:NM_001039517		DENND3:NM_014957		C6orf221:NM_001017361	GOLGA3:NM_001172557	C17orf61-PLSCR3:NR_037719		C21orf82	NR_027266		C16orf70	NM_025187
C1orf105:NM_139240		DEPTOR:NM_022783		C6orf225:NM_001033564	GOT2:NM_002080	C17orf63:NM_001077498		C21orf84	NR_026863		C16orf75	NM_152308
C1orf106:NM_001142569		DERL1:NM_001134671		C6orf35:NM_018452	GPC1:NM_002081	C17orf65:NM_178542		C21orf88	NR_026542		C16orf86	NM_001012984
C1orf111:NM_182581		DGAT1:NM_012079		C6orf57:NM_145267	GPN3:NM_001164372	C17orf69:NR_026905		C21orf90	NR_026547		C16orf91	NM_001010878
C1orf112:NM_018186		DGKG:NM_001080744		C6orf58:NM_001010905	GPR109A:NM_177551	C17orf71:NM_018149		C21orf96	NR_026812		C16orf93	NM_001014979
C1orf114:NM_021179		DGKQ:NM_001347		C6orf70:NM_018341	GPR109B:NM_006018	C17orf74:NM_175734		C22orf23	NM_032561		C17orf101	NM_024648
C1orf115:NM_024709		DHX36:NM_001114397		C6orf72:NM_138785	GPR114:NM_153837	C17orf75:NM_022344		C22orf25	NM_152906		C17orf37	NM_032339
C1orf116:NM_001083924		DIDO1:NM_001193369		C6orf94:NM_001013623	GPR155:NM_001033045	C17orf76:NM_001113567		C22orf26	NM_018280		C17orf62	NM_001033046
C1orf123:NM_017887		DIO2:NM_000793		C7orf30:NM_138446	GPR180:NM_180989	C17orf78:NM_173625		C22orf29	NM_024627		C17orf91	NR_028502
C1orf124:NM_001010984		DLG1:NM_001098424		C7orf31:NM_138811	GPR56:NM_001145770	C17orf79:NM_018405		C22orf32	NM_033318		C17orf96	NM_001130677
C1orf129:NM_001163629		DMRTA1:NM_022160		C7orf41:NM_152793	GPR68:NM_001177676	C17orf81:NM_015362		C22orf33	NM_001163857		C17orf98	NM_001080465
C1orf131:NM_152379		DNAJB11:NM_016306		C7orf46:NM_001127364	GPR81:NM_032554	C17orf85:NM_001114118		C22orf34	NR_026997		C18orf45	NM_032933
C1orf133:NR_024337		DNAJC19:NM_001190233		C7orf71:NM_001145531	GPR97:NM_170776	C17orf87:NM_207103		C22orf40	NM_207327		C18orf8	NM_013326
C1orf146:NM_001012425		DNAJC5:NM_025219		C8G:NM_000606	GPSM2:NM_013296	C17orf91:NR_028502		C22orf41	NM_001123225		C19orf33	NM_033520
C1orf150:NM_145278		DNM1P35:NR_024595		C8orf42:NM_175075	GPT2:NM_001142466	C17orf96:NM_001130677		C22orf46	NM_001142964		C19orf42	NM_024104
C1orf157:NR_027902		DOCK3:NM_004947		C9orf116:NM_001048265	GPX2:NM_002083	C17orf97:NM_001013672		C2CD2	NM_015500		C19orf43	NM_024038
C1orf162:NM_174896		DOK5:NM_018431		C9orf117:NM_001012502	GRHPR:NM_012203	C17orf98:NM_001080465		C2CD4C	NM_001136263		C19orf44	NM_032207
C1orf168:NM_001004303		DOK7:NM_001164673		C9orf123:NM_033428	GRM8:NM_000845	C19orf10:NM_019107		C3orf14	NM_020685		C19orf53	NM_014047
C1orf174:NM_207356		DPH3P1:NM_080750		C9orf139:NM_207511	GRPEL2:NM_152407	C19orf18:NM_152474		C3orf18	NM_001171740		C19orf56	NM_016145
C1orf177:NM_001110533		DPM1:NM_003859		C9orf140:NM_178448	GRSF1:NM_001098477	C19orf20:NM_033513		C3orf19	NM_016474		C19orf57	NM_024323
C1orf180:NR_027379		DPYS:NM_001385		C9orf142:NM_183241	GTF2H1:NM_001142307	C19orf21:NM_173481		C3orf20	NM_001184957		C1D	NM_001190263
C1orf182:NM_144627		DPYSL4:NM_006426		C9orf150:NM_203403	GTF2H3:NM_001516	C19orf22:NM_138774		C3orf23	NM_001029839		C1QTNF3	NM_030945
C1orf183:NM_019099		DSC1:NM_004948		C9orf16:NM_024112	GVINP1:NR_003945	C19orf23:NR_027271		C3orf26	NM_032359		C1QTNF3-AMACR	NR_037951
C1orf186:NM_001007544		DSC2:NM_004949		C9orf163:NM_152571	H3F3C:NM_001013699	C19orf24:NM_017914		C3orf31	NM_138807		C1QTNF8	NM_207419
C1orf189:NM_001010979		DSC3:NM_001941		C9orf167:NM_017723	HBA1:NM_000558	C19orf25:NM_152482		C3orf35	NM_178339		C1R	NM_001733
C1orf192:NM_001013625		DSCC1:NM_024094		C9orf169:NM_199001	HBA2:NM_000517	C19orf26:NM_152769		C3orf39	NM_032806		C1RL	NM_016546
C1orf198:NM_001136494		DSG1:NM_001942		C9orf170:NM_001001709	HBM:NM_001003938	C19orf28:NM_001042680		C3orf48	NR_027694		C1S	NM_001734
C1orf204:NM_001134233		DSG2:NM_001943		C9orf172:NM_001080482	HBQ1:NM_005331	C19orf29:NM_001080543		C3orf49	NR_026866		C1orf100	NM_001012970
C1orf21:NM_030806		DSG3:NM_001944		C9orf173:NM_001004353	HBZ:NM_005332	C19orf30:NR_027148		C3orf54	NM_203370		C1orf101	NM_001130957
C1orf220:NR_033186		DSG4:NM_001134453		C9orf3:NM_001193329	HCFC2:NM_013320	C19orf34:NR_033400		C3orf62	NM_198562		C1orf103	NM_001006945
C1orf223:NM_001145474		DST:NM_015548		C9orf37:NM_032937	HDAC4:NM_006037	C19orf35:NM_198532		C3orf63	NM_015224		C1orf104	NM_001039517
C1orf226:NM_001085375		DSTN:NM_001011546		C9orf46:NM_018465	HDHD1:NM_001178135	C19orf38:NM_001136482		C3orf71	NM_001123040		C1orf105	NM_139240
C1orf227:NM_001024601		DTD1:NM_080820		C9orf68:NM_001039395	HDLBP:NM_005336	C19orf39:NM_175871		C3orf74	NR_027331		C1orf106	NM_018265
C1orf229:NM_207401		DTNA:NM_001128175		C9orf69:NM_152833	HEATR5B:NM_019024	C19orf45:NM_198534		C3orf75	NM_001031703		C1orf110	NM_178550
C1orf27:NM_001164245		DTNBP1:NM_032122		C9orf7:NM_001135775	HEATR7A:NM_032450	C19orf51:NM_178837		C3orf77	NM_001145030		C1orf111	NM_182581
C1orf31:NM_001012985		DUS1L:NM_022156		C9orf71:NM_153237	HERC4:NM_015601	C19orf52:NM_138358		C3orf78	NM_001124767		C1orf112	NM_018186
C1orf35:NM_024319		DUSP15:NM_001012644		C9orf79:NM_178828	HES6:NM_001142853	C19orf59:NM_174918		C4orf21	NM_018392		C1orf114	NM_021179
C1orf43:NM_001098616		DUSP2:NM_004418		C9orf86:NM_001173988	HIAT1:NM_033055	C19orf6:NM_001033026		C4orf22	NM_152770		C1orf115	NM_024709
C1orf49:NM_001170722		DUSP22:NM_020185		C9orf96:NM_153710	HIGD1C:NM_001109619	C19orf66:NM_018381		C4orf29	NM_001039717		C1orf124	NM_001010984
C1orf50:NM_024097		DVL1:NM_004421		CA10:NM_001082533	HIP1R:NM_003959	C19orf70:NM_205767		C4orf37	NM_174952		C1orf129	NM_001163629
C1orf51:NM_144697		DVL3:NM_004423		CA12:NM_001218	HIPK3:NM_001048200	C19orf71:NM_001135580		C4orf47	NM_001114357		C1orf131	NM_152379
C1orf52:NM_198077		DYSFIP1:NM_001007533		CA4:NM_000717	HK1:NM_000188	C19orf77:NM_001136503		C5orf13	NM_001142474		C1orf141	NM_001013674
C1orf53:NM_001024594		E2F3:NM_001949		CA7:NM_001014435	HKDC1:NM_025130	C1GALT1C1:NM_001011551		C5orf15	NM_020199		C1orf146	NM_001012425
C1orf54:NM_024579		EBAG9:NM_004215		CAB39L:NM_001079670	HMOX2:NM_001127204	C1QA:NM_015991		C5orf20	NM_130848		C1orf150	NM_145278
C1orf55:NM_152608		EBF3:NM_001005463		CACNA1D:NM_000720	HNF1A:NM_000545	C1QB:NM_000491		C5orf24	NM_001135586		C1orf152	NR_003242
C1orf56:NM_017860		ECT2:NM_018098		CACNA1G:NM_018896	HNRNPA1L2:NM_001011724	C1QBP:NM_001212		C5orf27	NR_026936		C1orf157	NR_027902
C1orf64:NM_178840		EDN3:NM_000114		CACNA2D2:NM_001005505	HNRNPK:NM_031263	C1QC:NM_001114101		C5orf30	NM_033211		C1orf159	NM_017891
C1orf65:NM_152610		EEF1A2:NM_001958		CACNA2D3:NM_018398	HP:NM_001126102	C1QL1:NM_006688		C5orf35	NM_001171990		C1orf162	NM_174896
C1orf74:NM_152485		EEF1D:NM_001130053		CACNB2:NM_001167945	HPD:NM_001171993	C1orf130:NM_001010980		C5orf43	NM_001048249		C1orf170	NR_027693
C1orf85:NM_144580		EFR3A:NM_015137		CACNG6:NM_031897	HPR:NM_020995	C1orf135:NM_024037		C5orf44	NM_001093755		C1orf173	NM_001002912
C1orf86:NM_001146310		EGFEM1P:NR_021485		CACNG7:NM_031896	HPS5:NM_007216	C1orf15-NBL1:NM_001204088		C5orf46	NM_206966		C1orf180	NR_027379
C1orf87:NM_152377		EGFR:NM_005228		CACNG8:NM_031895	HPX:NM_000613	C1orf151:NM_001032363		C5orf48	NM_207408		C1orf182	NM_144627
C1orf88:NM_181643		EHD3:NM_014600		CADM1:NM_001098517	HRK:NM_003806	C1orf172:NM_152365		C5orf56	NM_001013717		C1orf183	NM_019099
C1orf9:NM_014283		EHHADH:NM_001166415		CADPS:NM_003716	HSBP1:NM_001537	C1orf200:NR_027045		C6orf103	NM_024694		C1orf185	NM_001136508
C1orf93:NM_001195736		EIF2A:NM_032025		CALCOCO2:NM_005831	HSCB:NM_172002	C1orf201:NM_001199012		C6orf112	NR_037157		C1orf186	NM_001007544
C1orf95:NM_001003665		EIF2B5:NM_003907		CALHM1:NM_001001412	HSD17B2:NM_002153	C1orf213:NR_033691		C6orf115	NM_021243		C1orf189	NM_001010979
C1orf96:NM_145257		EIF2C2:NM_001164623		CALHM2:NM_015916	HSDL1:NM_001146051	C1orf38:NM_001039477		C6orf118	NM_144980		C1orf192	NM_001013625
C1orf97:NR_026761		EIF3E:NM_001568		CALHM3:NM_001129742	HSDL2:NM_001195822	C1orf63:NM_020317		C6orf120	NM_001029863		C1orf194	NM_001122961
C20orf111:NM_016470		EIF3H:NM_003756		CALML3:NM_005185	HSP90AA1:NM_001017963	C22orf23:NM_032561		C6orf123	NR_026773		C1orf198	NM_001136494
C20orf112:NM_080616		EIF4A2:NM_001967		CALML5:NM_017422	HSP90B1:NM_003299	C22orf32:NM_033318		C6orf124	NR_027906		C1orf200	NR_027045
C20orf114:NM_033197		EIF4G1:NM_001194946		CAMK4:NM_001744	HSPA2:NM_021979	C22orf40:NM_207327		C6orf147	NR_027005		C1orf204	NM_001134233
C20orf118:NM_080628		EIF5A2:NM_020390		CAMKK1:NM_032294	HTR2A:NM_000621	C22orf46:NM_001142964		C6orf155	NR_026807		C1orf21	NM_030806
C20orf123:NM_080721		EIF5B:NM_015904		CAMSAP1:NM_015447	HVCN1:NM_001040107	C2CD4C:NM_001136263		C6orf162	NM_001042493		C1orf220	NR_033186
C20orf132:NM_213631		ELF2:NM_006874		CAND2:NM_001162499	ICA1L:NM_178231	C2orf57:NM_152614		C6orf163	NM_001010868		C1orf226	NM_001085375
C20orf134:NM_001024675		ELMOD2:NM_153702		CAP1:NM_001105530	IFT46:NM_001168618	C2orf72:NM_001144994		C6orf164	NR_026784		C1orf227	NM_001024601
C20orf144:NM_080825		ELOVL5:NM_021814		CAPN7:NM_014296	IFT81:NM_001143779	C2orf82:NM_206895		C6orf165	NM_001031743		C1orf229	NM_207401
C20orf152:NM_080834		ELP2:NM_018255		CARD16:NM_001017534	IGSF22:NM_173588	C3:NM_000064		C6orf168	NM_032511		C1orf27	NM_001164245
C20orf165:NM_080608		EME2:NM_001010865		CARD17:NM_001007232	IKBIP:NM_153687	C3P1:NR_027300		C6orf170	NM_152730		C1orf31	NM_001012985
C20orf173:NM_001145350		EMP1:NM_001423		CARD18:NM_021571	IKBKAP:NM_003640	C3orf10:NM_018462		C6orf174	NM_001012279		C1orf35	NM_024319
C20orf185:NM_182658		ENPP2:NM_001040092		CARD9:NM_052813	IL17C:NM_013278	C3orf35:NM_178339		C6orf176	NR_026860		C1orf43	NM_001098616
C20orf186:NM_182519		ENTPD6:NM_001114089		CARHSP1:NM_001042476	IL31:NM_001014336	C3orf54:NM_203370		C6orf186	NM_001123364		C1orf49	NM_001170722
C20orf191:NR_003678		ENY2:NM_001193557		CARTPT:NM_004291	IL34:NM_001172771	C3orf62:NM_198562		C6orf191	NM_001010876		C1orf50	NM_024097
C20orf203:NM_182584		EPG5:NM_020964		CASC2:NR_026939	ILK:NM_001014794	C3orf63:NM_001112736		C6orf192	NM_052831		C1orf51	NM_144697
C20orf24:NM_001199534		EPHA1:NM_005232		CASP1:NM_001223	ILKAP:NM_030768	C3orf71:NM_001123040		C6orf203	NM_001142468		C1orf52	NM_198077
C20orf4:NM_015511		EPHA3:NM_005233		CASP12:NM_001191016	INADL:NM_176877	C3orf75:NM_001031703		C6orf204	NM_001042475		C1orf53	NM_001024594
C20orf54:NM_033409		EPHB3:NM_004443		CASP4:NM_001225	ING5:NM_032329	C4orf11:NR_024087		C6orf208	NR_026780		C1orf54	NM_024579
C20orf70:NM_080574		EPHB6:NM_004445		CASP5:NM_001136109	IP6K2:NM_001005910	C4orf21:NM_018392		C6orf211	NM_024573		C1orf55	NM_152608
C20orf71:NM_001042439		EPPK1:NM_031308		CASP7:NM_001227	IPO5:NM_002271	C4orf27:NM_017867		C6orf225	NM_001033564		C1orf56	NM_017860
C2CD4D:NM_001136003		ESPNP:NR_026567		CASP8AP2:NM_001137667	IQCD:NM_138451	C4orf29:NM_001039717		C6orf35	NM_018452		C1orf61	NM_006365
C2orf16:NM_032266		ETS1:NM_001143820		CASZ1:NM_017766	IRF8:NM_002163	C4orf3:NM_001001701		C6orf57	NM_145267		C1orf65	NM_152610
C2orf18:NM_017877		ETS2:NM_005239		CATSPER2:NM_172097	ISCA2:NM_194279	C4orf31:NM_024574		C6orf58	NM_001010905		C1orf68	NM_001024679
C2orf28:NM_001170795		ETV5:NM_004454		CBFB:NM_001755	ITFG1:NM_030790	C4orf32:NM_152400		C6orf70	NM_018341		C1orf70	NM_001114748
C2orf3:NM_001201334		ETV6:NM_001987		CBLN2:NM_182511	ITFG3:NM_032039	C4orf34:NM_174921		C6orf72	NM_138785		C1orf85	NM_144580
C2orf42:NM_017880		EVC:NM_153717		CBR1:NM_001757	ITPK1:NM_001142593	C4orf36:NM_144645		C6orf94	NM_001013623		C1orf86	NM_001146310
C2orf44:NM_001142319		EVC2:NM_001166136		CBR3:NM_001236	JMJD1C:NM_004241	C4orf37:NM_174952		C6orf97	NM_025059		C1orf88	NM_181643
C2orf48:NM_182626		EXOC3:NM_007277		CBS:NM_000071	JPH3:NM_020655	C4orf38:NR_024008		C6orf99	NM_001195032		C1orf9	NM_014283
C2orf50:NM_182500		EXOSC4:NM_019037		CBX1:NM_001127228	KATNB1:NM_005886	C4orf39:NM_153027		C7orf50	NM_001134395		C1orf95	NM_001003665
C2orf53:NM_178553		EXT1:NM_000127		CBX3:NM_007276	KBTBD10:NM_006063	C4orf41:NM_021942		C8G	NM_000606		C1orf96	NM_145257
C2orf56:NM_001083946		EYA1:NM_000503		CC2D2A:NM_001080522	KBTBD6:NM_152903	C4orf45:NM_152543		C8orf80	NM_001010906		C20orf106	NM_001012971
C2orf61:NM_001163561		EYS:NM_001142800		CC2D2B:NM_001001732	KBTBD7:NM_032138	C4orf46:NM_001008393		C9orf106	NM_001012715		C20orf107	NM_001013646
C2orf65:NM_138804		FAHD2A:NM_016044		CCBP2:NM_001296	KCNC1:NM_001112741	C4orf47:NM_001114357		C9orf114	NM_016390		C20orf108	NM_080821
C2orf68:NM_001013649		FAHD2B:NM_199336		CCDC102B:NM_001093729	KCNG4:NM_172347	C5:NM_001735		C9orf116	NM_001048265		C20orf11	NM_017896
C2orf7:NM_032319		FAM110A:NM_001042353		CCDC116:NM_152612	KCNJ11:NM_001166290	C5orf15:NM_020199		C9orf123	NM_033428		C20orf111	NM_016470
C2orf70:NM_001105519		FAM110C:NM_001077710		CCDC12:NM_144716	KCNK13:NM_022054	C5orf24:NM_001135586		C9orf139	NM_207511		C20orf112	NM_080616
C2orf71:NM_001029883		FAM115A:NM_014719		CCDC13:NM_144719	KDM2B:NM_001005366	C5orf44:NM_001093755		C9orf140	NM_178448		C20orf114	NM_033197
C2orf79:NM_001013663		FAM115C:NM_173678		CCDC144C:NR_023380	KGFLP2:NR_003670	C5orf48:NM_207408		C9orf142	NM_183241		C20orf118	NM_080628
C2orf81:NM_001145054		FAM131A:NM_001171093		CCDC147:NM_001008723	KIAA0174:NM_014761	C5orf56:NM_001013717		C9orf150	NM_203403		C20orf123	NM_080721
C2orf84:NM_001040710		FAM131B:NM_001031690		CCDC149:NM_001130726	KIAA0182:NM_014615	C6orf142:NM_138569		C9orf163	NM_152571		C20orf132	NM_152503
C2orf89:NM_001080824		FAM132A:NM_001014980		CCDC15:NM_025004	KIAA0513:NM_014732	C6orf162:NM_001042493		C9orf167	NM_017723		C20orf134	NM_001024675
C3AR1:NM_004054		FAM135B:NM_015912		CCDC157:NM_001017437	KIAA0564:NM_001009814	C6orf163:NM_001010868		C9orf169	NM_199001		C20orf144	NM_080825
C3orf22:NM_152533		FAM150B:NM_001002919		CCDC160:NM_001101357	KIAA1107:NM_015237	C6orf164:NR_026784		C9orf171	NM_207417		C20orf151	NM_080833
C3orf25:NM_207307		FAM157A:NM_001145248		CCDC162:NR_028595	KIAA1161:NM_020702	C6orf165:NM_001031743		C9orf172	NM_001080482		C20orf152	NM_080834
C3orf27:NM_007354		FAM164A:NM_016010		CCDC41:NM_001042399	KIAA1279:NM_015634	C6orf176:NR_026861		C9orf173	NM_001004353		C20orf160	NM_080625
C3orf36:NM_025041		FAM173A:NM_023933		CCDC45:NM_138363	KIAA1409:NM_020818	C6orf203:NM_001142468		C9orf37	NM_032937		C20orf165	NM_080608
C3orf37:NM_001006109		FAM174B:NM_207446		CCDC46:NM_001037325	KIAA1462:NM_020848	C6orf97:NM_025059		C9orf46	NM_018465		C20orf166	NM_178463
C3orf46:NR_034158		FAM178B:NM_001122646		CCDC47:NM_020198	KIAA1609:NM_020947	C6orf99:NM_001195032		C9orf50	NM_199350		C20orf173	NM_001145350
C3orf47:NR_026991		FAM182A:NR_026713		CCDC6:NM_005436	KIAA1958:NM_133465	C7orf26:NM_024067		C9orf53	NR_024274		C20orf177	NM_001190826
C3orf52:NM_001171747		FAM194A:NM_152394		CCDC67:NM_181645	KIF14:NM_014875	C7orf28B:NM_198097		C9orf66	NM_152569		C20orf185	NM_182658
C3orf66:NR_026767		FAM195A:NM_138418		CCDC69:NM_015621	KIF26B:NM_018012	C7orf50:NM_001134395		C9orf68	NM_001039395		C20orf186	NM_182519
C4BPA:NM_000715		FAM195B:NM_001093767		CCDC79:NM_001136505	KIF5B:NM_004521	C7orf70:NM_001037163		C9orf69	NM_152833		C20orf191	NR_003678
C4BPB:NM_000716		FAM19A4:NM_001005527		CCDC81:NM_001156474	KIFC3:NM_001130099	C8orf12:NR_026814		C9orf7	NM_001135775		C20orf195	NM_024059
C4orf10:NR_015453		FAM203A:NM_016458		CCDC82:NM_024725	KIT:NM_000222	C8orf41:NM_001102401		C9orf72	NM_018325		C20orf197	NM_173644
C4orf43:NM_018352		FAM21B:NM_018232		CCDC83:NM_173556	KLC1:NM_001130107	C8orf48:NM_001007090		C9orf78	NM_016520		C20orf20	NM_018270
C4orf48:NM_001141936		FAM21C:NM_001169106		CCDC88A:NM_001135597	KLF5:NM_001730	C8orf58:NM_001013842		C9orf85	NM_182505		C20orf200	NR_033263
C5orf22:NM_018356		FAM25B:NM_001137556		CCDC89:NM_152723	KLHDC4:NM_001184854	C8orf74:NM_001040032		C9orf86	NM_001173988		C20orf201	NM_001007125
C5orf28:NM_022483		FAM25C:NM_001137548		CCDC90B:NM_021825	KLHL2:NM_001161521	C8orf75:NR_026765		C9orf9	NM_018956		C20orf203	NM_182584
C5orf33:NM_001085411		FAM25G:NM_001137549		CCK:NM_000729	KLHL23:NM_144711	C8orf80:NM_001010906		C9orf96	NM_153710		C20orf24	NM_001199534
C5orf34:NM_198566		FAM27A:NR_024060		CCKAR:NM_000730	KLHL30:NM_198582	C9orf102:NM_001010895		CA10	NM_001082533		C20orf3	NM_020531
C5orf38:NM_178569		FAM27B:NR_027422		CCL1:NM_002981	KLHL36:NM_024731	C9orf103:NM_001001551		CA4	NM_000717		C20orf4	NM_015511
C5orf42:NM_023073		FAM27C:NR_027421		CCL11:NM_002986	KNTC1:NM_014708	C9orf106:NM_001012715		CA5B	NM_007220		C20orf43	NM_016407
C5orf58:NM_001102609		FAM35B:NR_027632		CCL13:NM_005408	KREMEN1:NM_001039570	C9orf114:NM_016390		CA5BP1	NR_026551		C20orf54	NM_033409
C6orf105:NM_001143948		FAM35B2:NR_027634		CCL14:NM_032962	KRT8P41:NR_027713	C9orf119:NM_001040011		CACNA1B	NM_000718		C20orf70	NM_080574
C6orf108:NM_006443		FAM43A:NM_153690		CCL14-CCL15:NR_027921	KRTAP5-1:NM_001005922	C9orf125:NM_032342		CACNA1G	NM_018896		C20orf71	NM_001042439
C6orf130:NM_145063		FAM49A:NM_030797		CCL15:NM_032965	KRTAP5-2:NM_001004325	C9orf129:NM_001098808		CACNA1I	NM_001003406		C20orf85	NM_178456
C6orf132:NM_001164446		FAM49B:NM_016623		CCL16:NM_004590	KRTAP5-3:NM_001012708	C9orf130:NR_023389		CACNA2D2	NM_001005505		C20orf96	NM_153269
C6orf138:NM_001013732		FAM53A:NM_001013622		CCL18:NM_002988	KRTAP5-4:NM_001012709	C9orf135:NM_001010940		CACNB2	NM_000724		C22orf24	NM_015372
C6orf141:NM_001145652		FAM59A:NM_022751		CCL2:NM_002982	KRTAP5-5:NM_001001480	C9orf152:NM_001012993		CACNG2	NM_006078		C22orf31	NM_015370
C6orf145:NM_183373		FAM65C:NM_080829		CCL20:NM_001130046	KRTAP5-6:NM_001012416	C9orf153:NM_001010907		CADM1	NM_001098517		C22orf39	NM_001166242
C6orf146:NM_173563		FAM66A:NR_026789		CCL23:NM_005064	KSR2:NM_173598	C9orf156:NM_016481		CADPS	NM_003716		C2CD4D	NM_001136003
C6orf154:NM_001012974		FAM66B:NR_027423		CCL3:NM_002983	LAMP2:NM_013995	C9orf171:NM_207417		CALCOCO2	NM_005831		C2orf16	NM_032266
C6orf195:NM_152554		FAM66C:NR_026788		CCL3L1:NM_021006	LARP4:NM_001170803	C9orf174:NM_020893		CALML3	NM_005185		C2orf18	NM_017877
C6orf201:NM_001085401		FAM66E:NR_027424		CCL3L3:NM_001001437	LASS5:NM_147190	C9orf21:NM_153698		CALML5	NM_017422		C2orf28	NM_001170795
C6orf218:NR_027793		FAM72B:NM_001100910		CCL4:NM_002984	LCE1D:NM_178352	C9orf29:NR_034087		CAMK1D	NM_020397		C2orf3	NM_001201334
C6orf223:NM_001171992		FAM82A1:NM_001170791		CCL4L1:NM_001001435	LCP1:NM_002298	C9orf30:NM_001198805		CAMK4	NM_001744		C2orf42	NM_017880
C6orf226:NM_001008739		FAM83A:NM_032899		CCL4L2:NM_207007	LCT:NM_002299	C9orf30-TMEFF1:NM_001198812		CAMKV	NM_024046		C2orf43	NM_021925
C7orf10:NM_001193311		FAM83B:NM_001010872		CCL5:NM_002985	LDHA:NM_001135239	C9orf4:NM_014334		CAMLG	NM_001745		C2orf44	NM_001142319
C7orf13:NR_026865		FAM83H:NM_198488		CCL7:NM_006273	LDHAL6A:NM_001144071	C9orf40:NM_017998		CAMP	NM_004345		C2orf48	NM_182626
C7orf16:NM_001145123		FAM84A:NM_145175		CCL8:NM_005623	LDHC:NM_002301	C9orf41:NM_152420		CAMSAP1	NM_015447		C2orf50	NM_182500
C7orf23:NM_024315		FAM84B:NM_174911		CCNB2:NM_004701	LECT1:NM_001011705	C9orf44:NR_027341		CAND2	NM_001162499		C2orf51	NM_152670
C7orf25:NM_001099858		FAM86B2:NM_001137610		CCNC:NM_001013399	LEPROTL1:NM_001128208	C9orf47:NM_001001938		CAPN12	NM_144691		C2orf53	NM_178553
C7orf29:NM_138434		FAM8A1:NM_016255		CCNH:NM_001199189	LETMD1:NM_001024668	C9orf5:NM_032012		CAPN3	NM_000070		C2orf61	NM_001163561
C7orf33:NM_145304		FAM90A1:NM_018088		CCNI2:NM_001039780	LHPP:NM_001167880	C9orf50:NM_199350		CAPN7	NM_014296		C2orf63	NM_001135598
C7orf45:NM_145268		FAM90A10:NM_001164447		CCNJ:NM_001134375	LIMA1:NM_001113546	C9orf57:NM_001128618		CAPNS1	NM_001003962		C2orf65	NM_138804
C7orf49:NM_024033		FAM90A13:NM_001164456		CCNO:NM_021147	LMO1:NM_002315	C9orf64:NM_032307		CARD10	NM_014550		C2orf7	NM_032319
C7orf53:NM_001134468		FAM90A14:NM_001164452		CCPG1:NM_001204450	LOC100128191:NR_027157	C9orf78:NM_016520		CARD16	NM_001017534		C2orf70	NM_001105519
C7orf54:NR_027330		FAM90A18:NM_001164451		CCR1:NM_001295	LOC100128881:NR_036480	C9orf84:NM_001080551		CARD17	NM_001007232		C2orf71	NM_001029883
C7orf55:NM_197964		FAM90A19:NM_001164449		CCR2:NM_001123041	LOC100130015:NR_027335	C9orf85:NM_182505		CARD18	NM_021571		C2orf74	NM_001143960
C7orf57:NM_001100159		FAM90A25P:NR_036463		CCR3:NM_001164680	LOC100131138:NR_036513	C9orf89:NM_032310		CARD9	NM_052813		C2orf78	NM_001080474
C7orf58:NM_001105533		FAM90A7:NM_001136572		CCR4:NM_005508	LOC100131366:NR_033938	C9orf9:NM_018956		CARTPT	NM_004291		C2orf79	NM_001013663
C7orf60:NM_152556		FAM90A8:NM_001164450		CCR5:NM_000579	LOC100131564:NR_034089	C9orf93:NM_173550		CASC3	NM_007359		C2orf81	NM_001145054
C7orf62:NM_152706		FAM90A9:NM_001164448		CCR6:NM_004367	LOC100134368:NR_024453	C9orf95:NM_001127603		CASC4	NM_138423		C2orf84	NM_001040710
C7orf63:NM_001039706		FAM91A1:NM_144963		CCR8:NM_005201	LOC100289373:NR_036531	CA5B:NM_007220		CASC5	NM_144508		C2orf89	NM_001080824
C7orf64:NM_032120		FAM95B1:NR_026759		CCR9:NM_006641	LOC100329108:NR_033247	CA5BP1:NR_026551		CASK	NM_001126054		C3	NM_000064
C7orf66:NM_001024607		FASN:NM_004104		CCRL2:NM_001130910	LOC100329109:NR_033248	CA6:NM_001215		CASP1	NM_001223		C3AR1	NM_004054
C7orf68:NM_001098786		FASTKD3:NM_024091		CCT8:NM_006585	LOC100500938:NM_001195637	CAB39:NM_001130849		CASP12	NM_001191016		C3orf33	NM_173657
C7orf69:NM_025031		FBXL16:NM_153350		CD109:NM_133493	LOC100506581:NM_001195124	CACNA1B:NM_000718		CASP4	NM_001225		C3orf34	NM_032898
C7orf72:NM_001161834		FBXL6:NM_012162		CD164:NM_001142401	LOC100506710:NR_036592	CACNA1F:NM_005183		CASP5	NM_001136109		C3orf43	NM_001077657
C8A:NM_000562		FBXO32:NM_058229		CD180:NM_005582	LOC121456:NR_033801	CACNA1I:NM_001003406		CASP8AP2	NM_001137667		C3orf45	NM_153215
C8B:NM_000066		FBXO4:NM_012176		CD226:NM_006566	LOC150935:NR_037808	CACNB1:NM_000723		CAST	NM_001042440		C3orf55	NM_001099777
C8orf22:NM_001007176		FBXO43:NM_001029860		CD274:NM_014143	LOC151171:NR_037809	CACNG2:NM_006078		CATSPER2	NM_054020		C3orf57	NM_001040100
C8orf34:NM_001195639		FBXO45:NM_001105573		CD2BP2:NM_006110	LOC255512:NR_029409	CACNG3:NM_006539		CATSPER2P1	NR_002318		C3orf70	NM_001025266
C8orf37:NM_177965		FBXO9:NM_012347		CD300LG:NM_001168322	LOC283104:NR_036485	CALN1:NM_001017440		CATSPER3	NM_178019		C4orf10	NR_015453
C8orf38:NM_152416		FCGR1A:NM_000566		CD38:NM_001775	LOC283299:NR_036678	CAMK2D:NM_001221		CATSPER4	NM_198137		C4orf14	NM_032313
C8orf39:NR_027259		FCGR1B:NM_001004340		CD40LG:NM_000074	LOC283922:NR_026950	CAMK2N1:NM_018584		CBR1	NM_001757		C4orf39	NM_153027
C8orf4:NM_020130		FCGR1C:NR_027484		CD79B:NM_000626	LOC338651:NR_021489	CAMKV:NM_024046		CBR3	NM_001236		C4orf42	NR_033339
C8orf44:NM_019607		FER1L5:NM_001113382		CDC16:NM_001078645	LOC338739:NR_034027	CAMLG:NM_001745		CBS	NM_000071		C4orf44	NM_001042690
C8orf44-SGK3:NM_001204173		FER1L6:NM_001039112		CDC20B:NM_001145734	LOC338799:NR_002809	CAMP:NM_004345		CBWD1	NM_001145355		C4orf48	NM_001141936
C8orf45:NM_001136160		FERMT1:NM_017671		CDC27:NM_001114091	LOC389705:NR_003920	CAMTA2:NM_001171166		CBX1	NM_001127228		C4orf49	NM_032623
C8orf46:NM_152765		FETUB:NM_014375		CDC37L1:NM_017913	LOC400238:NR_033986	CAPN3:NM_000070		CBX6	NM_014292		C4orf51	NM_001080531
C8orf59:NM_001099670		FEZ2:NM_001042548		CDC40:NM_015891	LOC400548:NR_033984	CAPN6:NM_014289		CBX7	NM_175709		C5orf22	NM_018356
C8orf71:NR_026772		FGFR1:NM_001174063		CDC42EP5:NM_145057	LOC400550:NR_036444	CAPS:NM_004058		CBY1	NM_001002880		C5orf28	NM_022483
C8orf84:NM_153225		FGFR2:NM_000141		CDC45:NM_001178010	LOC402778:NM_001170820	CAPZB:NM_004930		CC2D2A	NM_001080522		C5orf33	NM_001085411
C8orf86:NM_207412		FGFR3:NM_000142		CDC6:NM_001254	LOC440028:NR_033972	CARD10:NM_014550		CC2D2B	NM_001001732		C5orf34	NM_198566
CA1:NM_001128829		FGFRL1:NM_001004356		CDCA7L:NM_001127370	LOC494141:NR_026541	CARD11:NM_032415		CCBL1	NM_001122671		C5orf39	NM_001014279
CA13:NM_198584		FHOD3:NM_025135		CDCA8:NM_018101	LOC642864:NR_034168	CARM1:NM_199141		CCBP2	NM_001296		C5orf42	NM_023073
CA14:NM_012113		FKBP1A:NM_000801		CDCP1:NM_022842	LOC643387:NR_026923	CASC3:NM_007359		CCDC103	NM_213607		C5orf51	NM_175921
CA2:NM_000067		FKBP1A-SDCBP2:NR_037661		CDH16:NM_001204744	LOC644656:NR_036539	CASC4:NM_138423		CCDC106	NM_013301		C6orf108	NM_006443
CA3:NM_005181		FLAD1:NM_001184891		CDK1:NM_001170406	LOC645431:NR_024334	CASC5:NM_144508		CCDC110	NM_001145411		C6orf132	NM_001164446
CABP2:NM_016366		FLJ12334:NR_033875		CDK16:NM_001170460	LOC645781:NM_001195259	CASK:NM_001126054		CCDC112	NM_001040440		C6orf154	NM_001012974
CABP4:NM_145200		FLJ14186:NR_037596		CDK5RAP3:NM_176096	LOC646982:NR_024505	CASP3:NM_004346		CCDC12	NM_144716		C6orf218	NR_027793
CABYR:NM_012189		FLJ16779:NR_024389		CDK9:NM_001261	LOC650368:NR_024248	CASP6:NM_001226		CCDC125	NM_176816		C6orf223	NM_001171992
CACHD1:NM_020925		FLJ22536:NR_015410		CDKL1:NM_004196	LOC728554:NR_003615	CAST:NM_001042440		CCDC13	NM_144719		C6orf226	NM_001008739
CACNA1E:NM_000721		FLJ23152:NM_001190766		CDKL5:NM_001037343	LOC728739:NR_037629	CATSPER2P1:NR_002318		CCDC134	NM_024821		C7	NM_000587
CACNA1S:NM_000069		FLJ34208:NR_033929		CDKN3:NM_001130851	LOC729513:NR_033959	CATSPER3:NM_178019		CCDC144A	NM_014695		C7orf10	NM_001193311
CACNA2D1:NM_000722		FLJ35220:NM_001164637		CDR1:NM_004065	LOC729668:NR_003524	CATSPER4:NM_198137		CCDC144B	NR_036647		C7orf11	NM_138701
CACNA2D4:NM_172364		FLJ36777:NR_027441		CDRT1:NM_006382	LOC732275:NR_024406	CBX6:NM_014292		CCDC15	NM_025004		C7orf13	NR_026865
CACYBP:NM_001007214		FLJ42393:NR_024413		CDRT15:NM_001007530	LPCAT2:NM_017839	CBX7:NM_175709		CCDC162	NR_028595		C7orf26	NM_024067
CAD:NM_004341		FLJ42969:NR_033962		CDRT15L1:NR_033865	LPPR1:NM_207299	CBY1:NM_001002880		CCDC21	NM_022778		C7orf28B	NM_198097
CADM3:NM_001127173		FLJ43860:NM_207414		CDRT15L2:NM_001190790	LRCH1:NM_001164211	CCBL1:NM_001122671		CCDC25	NM_018246		C7orf29	NM_138434
CADPS2:NM_001009571		FLJ90757:NR_026857		CDRT15P:NR_003261	LRIG2:NM_014813	CCDC101:NM_138414		CCDC28A	NM_015439		C7orf31	NM_138811
CAGE1:NM_001170692		FLRT3:NM_013281		CDRT4:NM_001204477	LRP6:NM_002336	CCDC103:NM_213607		CCDC3	NM_031455		C7orf33	NM_145304
CALCR:NM_001164737		FN3K:NM_022158		CDRT7:NR_033371	LRRC39:NM_144620	CCDC106:NM_013301		CCDC36	NM_001135197		C7orf34	NM_178829
CALD1:NM_004342		FN3KRP:NM_024619		CEL:NM_001807	LRRC43:NM_001098519	CCDC109B:NM_017918		CCDC43	NM_001099225		C7orf42	NM_017994
CALM2:NM_001743		FNDC3B:NM_001135095		CELP:NR_001275	LRRC50:NM_178452	CCDC110:NM_001145411		CCDC45	NM_138363		C7orf43	NM_018275
CALML6:NM_138705		FOXA2:NM_021784		CENPK:NM_022145	LRRC67:NM_001013626	CCDC111:NM_152683		CCDC46	NM_001037325		C7orf45	NM_145268
CALN1:NM_001017440		FOXD4:NM_207305		CENPVL1:NR_033772	LRRC8E:NM_025061	CCDC112:NM_001040440		CCDC47	NM_020198		C7orf47	NM_145030
CALU:NM_001130674		FOXD4L2:NM_001099279		CENPW:NM_001012507	LRRFIP1:NM_001137550	CCDC120:NM_001163321		CCDC50	NM_174908		C7orf49	NM_024033
CAMK1G:NM_020439		FOXD4L4:NM_199244		CEP110:NM_007018	LSP1:NM_001013253	CCDC125:NM_176816		CCDC51	NM_024661		C7orf50	NM_001134395
CAMKMT:NM_024766		FOXD4L6:NM_001085476		CEP120:NM_001166226	LTBP2:NM_000428	CCDC126:NM_138771		CCDC55	NM_032141		C7orf51	NM_173564
CAMSAP1L1:NM_203459		FOXH1:NM_003923		CEP135:NM_025009	LUC7L:NM_018032	CCDC134:NM_024821		CCDC56	NM_001040431		C7orf52	NM_198571
CAMTA1:NM_001195563		FOXI2:NM_207426		CEP152:NM_001194998	LYN:NM_001111097	CCDC144A:NM_014695		CCDC66	NM_001012506		C7orf53	NM_001134468
CAPG:NM_001747		FOXK2:NM_004514		CEP290:NM_025114	MAF:NM_005360	CCDC144B:NR_036647		CCDC67	NM_181645		C7orf54	NR_027330
CAPN1:NM_001198868		FOXS1:NM_004118		CEP55:NM_001127182	MAGI2:NM_012301	CCDC144NL:NM_001004306		CCDC71	NM_022903		C7orf55	NM_197964
CAPN11:NM_007058		FREM1:NM_001177704		CEP57:NM_014679	MAP1LC3B:NM_022818	CCDC151:NM_145045		CCDC72	NM_015933		C7orf58	NM_001105533
CAPN2:NM_001146068		FREM3:NM_001168235		CEP57L1:NM_001083535	MAP1LC3B2:NM_001085481	CCDC159:NM_001080503		CCDC94	NM_018074		C7orf59	NM_001008395
CAPN8:NM_001143962		FRG1B:NR_003579		CERK:NM_022766	MAP2K7:NM_145185	CCDC21:NM_022778		CCK	NM_000729		C7orf60	NM_152556
CAPN9:NM_006615		FSCN2:NM_001077182		CES2:NM_003869	MAP3K8:NM_005204	CCDC22:NM_014008		CCL1	NM_002981		C7orf61	NM_001004323
CAPRIN1:NM_005898		FXR1:NM_001013438		CES3:NM_001185176	MAPKAPK5:NM_003668	CCDC25:NM_018246		CCL11	NM_002986		C7orf63	NM_001039706
CAPSL:NM_001042625		FYB:NM_001465		CES4A:NM_001190201	MARK3:NM_001128918	CCDC28A:NM_015439		CCL13	NM_005408		C7orf64	NM_032120
CAPZA2:NM_006136		FYTTD1:NM_001011537		CETN2:NM_004344	MARVELD3:NM_001017967	CCDC28B:NM_024296		CCL14	NM_032962		C7orf65	NM_001123065
CAPZA3:NM_033328		FZD6:NM_001164615		CETN3:NM_004365	MAST2:NM_015112	CCDC36:NM_001135197		CCL14-CCL15	NR_027921		C7orf66	NM_001024607
CARKD:NM_018210		GAB1:NM_002039		CFL2:NM_021914	MAX:NM_002382	CCDC42:NM_001158261		CCL15	NM_032965		C7orf68	NM_001098786
CARNS1:NM_001166222		GAK:NM_005255		CFP:NM_001145252	MBTPS1:NM_003791	CCDC43:NM_001099225		CCL16	NM_004590		C7orf70	NM_001037163
CARS:NM_001014437		GALC:NM_000153		CGA:NM_000735	MC1R:NM_002386	CCDC51:NM_024661		CCL18	NM_002988		C8ORFK29	NR_015428
CARS2:NM_024537		GALNT1:NM_020474		CGNL1:NM_032866	MCOLN2:NM_153259	CCDC55:NM_032141		CCL2	NM_002982		C8orf31	NM_173687
CASC1:NM_001082972		GALNT14:NM_024572		CGRRF1:NM_006568	ME2:NM_001168335	CCDC56:NM_001040431		CCL23	NM_005064		C8orf33	NM_023080
CASD1:NM_022900		GALNTL6:NM_001034845		CHAD:NM_001267	METAP2:NM_006838	CCDC63:NM_152591		CCL3	NM_002983		C8orf37	NM_177965
CASKIN1:NM_020764		GAP43:NM_001130064		CHCHD4:NM_001098502	METTL10:NM_212554	CCDC66:NM_001012506		CCL3L1	NM_021006		C8orf38	NM_152416
CASQ1:NM_001231		GATA5:NM_080473		CHDH:NM_018397	METTL20:NM_001135863	CCDC70:NM_031290		CCL3L3	NM_001001437		C8orf39	NR_027259
CASQ2:NM_001232		GCGR:NM_000160		CHEK1:NM_001114121	METTL5:NM_014168	CCDC71:NM_022903		CCL4	NM_002984		C8orf40	NM_001135674
CAT:NM_001752		GCLC:NM_001197115		CHKB:NM_005198	METTL7A:NM_014033	CCDC72:NM_015933		CCL4L1	NM_001001435		C8orf41	NM_001102401
CATSPER1:NM_053054		GCM1:NM_003643		CHKB-CPT1B:NR_027928	MGC14436:NR_026661	CCDC73:NM_001008391		CCL4L2	NM_207007		C8orf44	NM_019607
CAV1:NM_001172895		GCNT7:NM_080615		CHL1:NM_006614	MGC16025:NR_026664	CCDC94:NM_018074		CCL5	NM_002985		C8orf44-SGK3	NM_001204173
CAV2:NM_001233		GDF6:NM_001001557		CHN2:NM_001039936	MGC21881:NR_015363	CCL25:NM_001201359		CCL7	NM_006273		C8orf45	NM_001136160
CBFA2T2:NM_001032999		GDF7:NM_182828		CHODL:NM_001204174	MGC23284:NR_024399	CCNA1:NM_001111045		CCL8	NM_005623		C8orf46	NM_152765
CBLL1:NM_024814		GEMC1:NM_001146686		CHORDC1:NM_001144073	MGC57346:NR_026680	CCNA2:NM_001237		CCNB1	NM_031966		C8orf47	NM_001170806
CBWD2:NM_172003		GEN1:NM_001130009		CHRDL1:NM_001143981	MIPEP:NM_005932	CCNB1:NM_031966		CCNC	NM_001013399		C8orf51	NR_026785
CBY3:NM_001164444		GFM1:NM_024996		CHRNA10:NM_020402	MIR128-1:NR_029672	CCNB3:NM_033031		CCNDBP1	NM_012142		C8orf56	NR_027071
CCBE1:NM_133459		GFOD1:NM_018988		CHRNA7:NM_000746	MIR1293:NR_031625	CCNDBP1:NM_012142		CCNH	NM_001199189		C8orf59	NM_001099670
CCBL2:NM_001008661		GFRAL:NM_207410		CIITA:NM_000246	MIR1297:NR_031628	CCR10:NM_016602		CCNI2	NM_001039780		C8orf73	NM_001100878
CCDC11:NM_145020		GGT3P:NR_003267		CISD1:NM_018464	MIR149:NR_029702	CCT6B:NM_001193529		CCNJ	NM_001134375		C8orf76	NM_032847
CCDC115:NM_032357		GGT8P:NR_003503		CISH:NM_013324	MIR1827:NR_031728	CCZ1:NM_015622		CCNO	NM_021147		C8orf77	NR_026974
CCDC121:NM_001142683		GGTLC1:NM_178311		CITED2:NM_001168388	MIR1910:NR_031731	CD151:NM_001039490		CCR1	NM_001295		C8orf82	NM_001001795
CCDC129:NM_194300		GHR:NM_000163		CIZ1:NM_001131015	MIR2276:NR_031753	CD164L2:NM_207397		CCR10	NM_016602		C8orf83	NM_001171795
CCDC130:NM_030818		GHSR:NM_198407		CKMT2:NM_001099735	MIR3170:NR_036129	CD19:NM_001178098		CCR2	NM_001123041		C8orf85	NM_001025357
CCDC132:NM_017667		GLI4:NM_138465		CLASP2:NM_015097	MIR3182:NR_036147	CD209:NM_001144893		CCR3	NM_001164680		C8orf86	NM_207412
CCDC136:NM_022742		GLRX3:NM_001199868		CLCN4:NM_001830	MIR32:NR_029506	CD24:NM_013230		CCR4	NM_005508		C9	NM_001737
CCDC142:NM_032779		GLTPD1:NM_001029885		CLCN5:NM_000084	MIR320B2:NR_031574	CD320:NM_001165895		CCR5	NM_000579		CA1	NM_001128829
CCDC146:NM_020879		GMEB2:NM_012384		CLDN14:NM_001146077	MIR320D1:NR_031723	CD52:NM_001803		CCR6	NM_004367		CA13	NM_198584
CCDC158:NM_001042784		GML:NM_002066		CLDN17:NM_012131	MIR345:NR_029906	CD68:NM_001040059		CCR8	NM_005201		CA14	NM_012113
CCDC164:NM_145038		GMPR:NM_006877		CLDN20:NM_001001346	MIR3647:NR_037420	CD70:NM_001252		CCR9	NM_006641		CA2	NM_000067
CCDC18:NM_206886		GMPS:NM_003875		CLDN5:NM_003277	MIR3652:NR_037425	CD99:NM_001122898		CCRL2	NM_001130910		CA3	NM_005181
CCDC19:NM_012337		GNAS:NM_000516		CLDN8:NM_199328	MIR3653:NR_037426	CD99L2:NM_001184808		CCT6B	NM_001193529		CA6	NM_001215
CCDC23:NM_199342		GNAS-AS1:NR_002785		CLEC14A:NM_175060	MIR3656:NR_037429	CD99P1:NR_033380		CCT8	NM_006585		CA7	NM_001014435
CCDC27:NM_152492		GNB4:NM_021629		CLEC16A:NM_015226	MIR3908:NR_037470	CDA:NM_001785		CCT8L2	NM_014406		CABLES2	NM_031215
CCDC30:NM_001080850		GNG13:NM_016541		CLEC3B:NM_003278	MIR4269:NR_036229	CDADC1:NM_001193478		CD109	NM_133493		CABP7	NM_182527
CCDC33:NM_025055		GOLGA6L10:NM_001164465		CLIC2:NM_001289	MIR4298:NR_036185	CDAN1:NM_138477		CD164	NM_001142401		CACHD1	NM_020925
CCDC34:NM_030771		GOLGA6L6:NM_001145004		CLIC3:NM_004669	MIR4306:NR_036191	CDC14B:NM_001077181		CD164L2	NM_207397		CACNA1A	NM_000068
CCDC37:NM_182628		GOLGA6L9:NM_198181		CLIC6:NM_053277	MIR4309:NR_036192	CDC23:NM_004661		CD180	NM_005582		CACNA1C	NM_000719
CCDC42B:NM_001144872		GOLGA8C:NR_027411		CLLU1:NM_001025233	MIR578:NR_030304	CDC25A:NM_001789		CD274	NM_014143		CACNA1E	NM_000721
CCDC48:NM_024768		GOLIM4:NM_014498		CLLU1OS:NM_001025232	MIR604:NR_030335	CDC25C:NM_001790		CD300LG	NM_001168322		CACNA1H	NM_001005407
CCDC68:NM_001143829		GP5:NM_004488		CLN8:NM_018941	MIR621:NR_030352	CDC34:NM_004359		CD38	NM_001775		CACNA1S	NM_000069
CCDC77:NM_001130146		GPAA1:NM_003801		CLNK:NM_052964	MIR759:NR_031582	CDC37:NM_007065		CD52	NM_001803		CACNA2D2	NM_001005505
CCDC85A:NM_001080433		GPAT2:NM_207328		CLNS1A:NM_001293	MIR938:NR_030634	CDC42:NM_001039802		CD79B	NM_000626		CACNA2D4	NM_172364
CCDC85B:NM_006848		GPATCH4:NM_015590		CLSPN:NM_001190481	MLEC:NM_014730	CDC42EP1:NM_152243		CDAN1	NM_138477		CACNB1	NM_000723
CCDC85C:NM_001144995		GPCPD1:NM_019593		CLTC:NM_004859	MLL:NM_001197104	CDC42SE2:NM_001038702		CDC123	NM_006023		CACYBP	NM_001007214
CCDC87:NM_018219		GPIHBP1:NM_178172		CLTCL1:NM_001835	MLXIP:NM_014938	CDC73:NM_024529		CDC20B	NM_001145734		CAD	NM_004341
CCDC93:NM_019044		GPLD1:NM_001503		CLVS2:NM_001010852	MLYCD:NM_012213	CDCA2:NM_152562		CDC25A	NM_001789		CADM2	NM_001167674
CCKBR:NM_176875		GPR149:NM_001038705		CMC1:NM_182523	MMP15:NM_002428	CDH1:NM_004360		CDC27	NM_001114091		CADM3	NM_001127173
CCL28:NM_148672		GPR160:NM_014373		CMTM4:NM_178818	MMP17:NM_016155	CDH11:NM_001797		CDC34	NM_004359		CADPS2	NM_001009571
CCND2:NM_001759		GPR171:NM_013308		CMTM6:NM_017801	MOAP1:NM_022151	CDH3:NM_001793		CDC37L1	NM_017913		CAGE1	NM_001170692
CCND3:NM_001136017		GPR172A:NM_024531		CMTM7:NM_138410	MOB2:NM_001172223	CDHR4:NM_001007540		CDC40	NM_015891		CALB1	NM_004929
CCNE2:NM_057749		GPR20:NM_005293		CMTM8:NM_178868	MOBKL1A:NM_173468	CDHR5:NM_001171968		CDC42EP1	NM_152243		CALCR	NM_001164737
CCNG2:NM_004354		GPR87:NM_023915		CNDP1:NM_032649	MOGAT1:NM_058165	CDIPT:NM_006319		CDC42EP5	NM_145057		CALD1	NM_004342
CCNI:NM_006835		GPRIN2:NM_014696		CNDP2:NM_001168499	MON1B:NM_014940	CDK12:NM_015083		CDC42SE2	NM_001038702		CALM2	NM_001743
CCNK:NM_001099402		GPS1:NM_004127		CNGA2:NM_005140	MON2:NM_015026	CDK19:NM_015076		CDC45	NM_001178010		CALML6	NM_138705
CCRL1:NM_016557		GPT:NM_005309		CNIH:NM_005776	MORN3:NM_173855	CDK20:NM_001039803		CDCA2	NM_152562		CALN1	NM_001017440
CCS:NM_005125		GRHL1:NM_198182		CNKSR3:NM_173515	MOS:NM_005372	CDK5R1:NM_003885		CDCP1	NM_178181		CALR	NM_004343
CCT3:NM_001008800		GRHL2:NM_024915		CNNM1:NM_020348	MOV10L1:NM_001164105	CDK7:NM_001799		CDHR4	NM_001007540		CALR3	NM_145046
CCT7:NM_001009570		GRINA:NM_000837		CNOT10:NM_015442	MPG:NM_001015052	CDK8:NM_001260		CDK19	NM_015076		CALU	NM_001130674
CD101:NM_004258		GRPEL1:NM_025196		CNOT2:NR_037615	MPHOSPH6:NM_005792	CDKL3:NM_001113575		CDK5R1	NM_003885		CAMK2N2	NM_033259
CD160:NM_007053		GSDMC:NM_031415		CNOT8:NM_004779	MPHOSPH9:NM_022782	CDKN2AIP:NM_017632		CDK5RAP3	NM_176096		CAMKMT	NM_024766
CD163:NM_004244		GSDMD:NM_001166237		CNR1:NM_001160226	MPP5:NM_022474	CDKN2AIPNL:NM_080656		CDK7	NM_001799		CAMSAP1L1	NM_203459
CD163L1:NM_174941		GSTA1:NM_145740		CNTN4:NM_175607	MRGPRX3:NM_054031	CDKN2D:NM_001800		CDKL1	NM_004196		CAP1	NM_001105530
CD1A:NM_001763		GSTA2:NM_000846		CNTN5:NM_014361	MRGPRX4:NM_054032	CDO1:NM_001801		CDKL3	NM_001113575		CAP2	NM_006366
CD1B:NM_001764		GSTA3:NM_000847		CNTNAP3B:NM_001201380	MRPL1:NM_020236	CDR2:NM_001802		CDKL5	NM_003159		CAPN11	NM_007058
CD1C:NM_001765		GSTA5:NM_153699		COBRA1:NM_015456	MRPL17:NM_022061	CDS1:NM_001263		CDKN2A	NM_000077		CAPN12	NM_144691
CD1D:NM_001766		GSTA7P:NR_033760		COCH:NM_001135058	MRPL28:NM_006428	CDT1:NM_030928		CDKN2AIPNL	NM_080656		CAPN13	NM_144575
CD1E:NM_001042583		GSTK1:NM_001143679		COIL:NM_004645	MRPS31:NM_005830	CDX2:NM_001265		CDKN2B	NM_004936		CAPN14	NM_001145122
CD2:NM_001767		GSTM2:NM_001142368		COL10A1:NM_000493	MSH4:NM_002440	CDX4:NM_005193		CDKN2B-AS1	NR_003529		CAPN2	NM_001146068
CD207:NM_015717		GSTT2:NM_000854		COL12A1:NM_004370	MSI1:NM_002442	CDY1:NM_004680		CDNF	NM_001029954		CAPN8	NM_001143962
CD244:NM_001166663		GSTT2B:NM_001080843		COL16A1:NM_001856	MTERFD2:NM_182501	CDY1B:NM_001003895		CDO1	NM_001801		CAPN9	NM_006615
CD247:NM_000734		GSTTP1:NR_003081		COL17A1:NM_000494	MTERFD3:NM_001033050	CDY2A:NM_004825		CDRT1	NM_006382		CAPRIN1	NM_005898
CD248:NM_020404		GTF2A1:NM_015859		COL18A1:NM_030582	MTF2:NM_001164391	CDY2B:NM_001001722		CDRT15	NM_001007530		CAPS	NM_004058
CD27:NM_001242		GTF2H2B:NR_033417		COL19A1:NM_001858	MTHFD1:NM_005956	CECR1:NM_017424		CDRT15L1	NR_033865		CAPSL	NM_001042625
CD276:NM_001024736		GTF2IP1:NR_002206		COL1A1:NM_000088	MTHFSD:NM_001159377	CECR2:NM_031413		CDRT15P	NR_003261		CAPZA1	NM_006135
CD2AP:NM_012120		GTF2IRD2P1:NR_002164		COL23A1:NM_173465	MTPAP:NM_018109	CECR4:NR_024482		CDRT4	NM_001204477		CAPZA2	NM_006136
CD34:NM_001025109		GTPBP5:NM_015666		COL28A1:NM_001037763	MTRF1:NM_004294	CECR5:NM_017829		CDRT7	NR_033371		CAPZA3	NM_033328
CD36:NM_000072		GUSBL1:NR_003504		COL5A1:NM_000093	MTSS1L:NM_138383	CECR6:NM_001163079		CDS2	NM_003818		CARD6	NM_032587
CD4:NM_000616		GUSBP1:NR_027026		COL6A1:NM_001848	MTUS2:NM_015233	CECR7:NR_015352		CECR1	NM_017424		CARS	NM_001014437
CD40:NM_001250		GYG1:NM_001184720		COL6A2:NM_001849	MUC2:NM_002457	CELA3A:NM_005747		CECR2	NM_031413		CASC1	NM_001082972
CD44:NM_000610		GYPB:NM_002100		COL6A4P1:NR_027927	MUC5B:NM_002458	CELA3B:NM_007352		CECR4	NR_024482		CASD1	NM_022900
CD46:NM_002389		GYPE:NM_002102		COL8A2:NM_005202	MUC6:NM_005961	CELF5:NM_001172673		CECR5	NM_017829		CASP10	NM_001230
CD47:NM_001777		GZF1:NM_022482		COL9A1:NM_001851	MVD:NM_002461	CELSR1:NM_014246		CECR6	NM_001163079		CASP2	NM_032982
CD53:NM_000560		HAGHL:NM_032304		COL9A2:NM_001852	MVK:NM_000431	CELSR3:NM_001407		CECR7	NR_015352		CASP8	NM_001080124
CD55:NM_000574		HAO1:NM_017545		COLQ:NM_005677	MYBPC1:NM_002465	CEND1:NM_016564		CEL	NM_001807		CASQ1	NM_001231
CD58:NM_001144822		HAR1A:NR_003244		COMT:NM_000754	MYCBP2:NM_015057	CENPE:NM_001813		CELF2	NM_001025076		CASS4	NM_001164114
CD59:NM_000611		HAR1B:NR_003245		COPS2:NM_001143887	MYEOV2:NM_001163424	CENPH:NM_022909		CELF5	NR_033342		CAT	NM_001752
CD5L:NM_005894		HAS2:NM_005328		COPZ2:NM_016429	MYL2:NM_000432	CENPI:NM_006733		CELP	NR_001275		CATSPERG	NM_021185
CD69:NM_001781		HAS2-AS1:NR_002835		COQ7:NM_001190983	MYLK3:NM_182493	CENPJ:NM_018451		CELSR1	NM_014246		CAV1	NM_001172895
CD81:NM_004356		HCG11:NR_026790		CORO1A:NM_001193333	MYO1H:NM_001101421	CENPM:NM_001002876		CELSR3	NM_001407		CAV2	NM_001233
CD84:NM_001184879		HCK:NM_001172129		COX10:NM_001303	MYO9A:NM_006901	CENPP:NM_001012267		CENPH	NM_022909		CBFA2T2	NM_001032999
CD9:NM_001769		HCRTR2:NM_001526		COX11:NM_001162861	MYOD1:NM_002478	CENPT:NM_025082		CENPK	NM_022145		CBFB	NM_001755
CD96:NM_005816		HDGFL1:NM_138574		COX15:NM_004376	MYPN:NM_032578	CENPV:NM_181716		CENPM	NM_001002876		CBLL1	NM_024814
CDC14C:NR_003595		HDHD2:NM_032124		COX7A2:NM_001865	NAA16:NM_001110798	CEP164:NM_014956		CENPV	NM_181716		CBLN4	NM_080617
CDC42BPA:NM_003607		HEATR7A:NM_001099280		CP110:NM_001199022	NAA25:NM_024953	CEP170P1:NR_003135		CENPW	NM_001012507		CBWD3	NM_201453
CDC42EP2:NM_006779		HEATR7B2:NM_173489		CPEB2:NM_001177381	NAAA:NM_001042402	CEP78:NM_001098802		CEP120	NM_001166226		CBWD5	NM_001024916
CDC42SE1:NM_001038707		HERC2P3:NR_036432		CPPED1:NM_001099455	NBEA:NM_015678	CERCAM:NM_016174		CEP164	NM_014956		CBX3	NM_007276
CDC5L:NM_001253		HERC2P4:NR_002827		CPT1B:NM_001145134	NCAPG2:NM_017760	CES1P1:NR_003276		CEP55	NM_018131		CBY3	NM_001164444
CDC7:NM_001134419		HERC2P9:NR_036443		CPVL:NM_019029	NCL:NM_005381	CETN4P:NR_024041		CEP57L1	NM_001083535		CC2D1A	NM_017721
CDC73:NM_024529		HES1:NM_005524		CRADD:NM_003805	NCRNA00173:NR_027345	CFD:NM_001928		CEP97	NM_024548		CCBL2	NM_001008661
CDCA3:NM_031299		HES4:NM_001142467		CREB5:NM_004904	NCRNA00238:NR_024338	CFDP1:NM_006324		CER1	NM_005454		CCDC104	NM_080667
CDCA5:NM_080668		HES5:NM_001010926		CREBZF:NR_028024	NCRNA00239:NR_026774	CFI:NM_000204		CERCAM	NM_016174		CCDC117	NM_173510
CDCP2:NM_201546		HEXDC:NM_173620		CRKL:NM_005207	NCRNA00254:NR_033914	CG030:NR_026928		CERK	NM_022766		CCDC121	NM_001142683
CDH10:NM_006727		HEY1:NM_001040708		CRTAC1:NM_018058	NCRNA00262:NR_024345	CHAC1:NM_001142776		CETN3	NM_004365		CCDC124	NM_001136203
CDH12:NM_004061		HFE:NM_000410		CRTAM:NM_019604	NCRNA00284:NR_026955	CHADL:NM_138481		CFD	NM_001928		CCDC126	NM_138771
CDH17:NM_001144663		HGFAC:NM_001528		CRTAP:NM_006371	NCRNA00294:NR_015451	CHAF1A:NM_005483		CGA	NM_000735		CCDC130	NM_030818
CDH18:NM_001167667		HGS:NM_004712		CRYAA:NM_000394	NDRG4:NM_001130487	CHAF1B:NM_005441		CHAC1	NM_001142776		CCDC132	NM_017667
CDH20:NM_031891		HHLA1:NM_001145095		CRYAB:NM_001885	NDUFA10:NM_004544	CHD1:NM_001270		CHAD	NM_001267		CCDC136	NM_001201372
CDH22:NM_021248		HIST1H1A:NM_005325		CRYBB2P1:NR_033733	NDUFS1:NM_001199981	CHD3:NM_001005271		CHADL	NM_138481		CCDC142	NM_032779
CDH9:NM_016279		HIST1H1C:NM_005319		CSAG1:NM_001102576	NECAB2:NM_019065	CHIC1:NM_001039840		CHAF1A	NM_005483		CCDC146	NM_020879
CDHR1:NM_001171971		HIST1H1D:NM_005320		CSAG2:NM_001080848	NEFH:NM_021076	CHID1:NM_001142674		CHAF1B	NM_005441		CCDC152	NM_001134848
CDHR3:NM_152750		HIST1H1E:NM_005321		CSAG3:NM_001129826	NELL1:NM_006157	CHM:NM_000390		CHCHD4	NM_001098502		CCDC154	NM_001143980
CDK11A:NM_024011		HIST1H1T:NM_005323		CSF2RB:NM_000395	NETO2:NM_001201477	CHMP7:NM_152272		CHD1	NM_001270		CCDC164	NM_145038
CDK11B:NM_033486		HIST1H2AA:NM_170745		CSF3R:NM_000760	NFYB:NM_006166	CHP:NM_007236		CHGB	NM_001819		CCDC18	NM_206886
CDK14:NM_012395		HIST1H2AB:NM_003513		CSH1:NM_001317	NIPBL:NM_015384	CHP2:NM_022097		CHKB	NM_005198		CCDC19	NM_012337
CDK18:NM_002596		HIST1H2AC:NM_003512		CSH2:NM_020991	NIPSNAP1:NM_001202502	CHRM5:NM_012125		CHKB-CPT1B	NR_027928		CCDC23	NM_199342
CDK2AP2:NM_005851		HIST1H2AD:NM_021065		CSHL1:NM_001318	NKX1-2:NM_001146340	CHRNA2:NM_000742		CHL1	NM_006614		CCDC30	NM_001080850
CDK5:NM_001164410		HIST1H2AE:NM_021052		CSMD2:NM_052896	NLRP10:NM_176821	CHRNA9:NM_017581		CHMP2A	NM_014453		CCDC39	NM_181426
CDK5RAP1:NM_016082		HIST1H2BA:NM_170610		CSNK1A1P1:NR_027320	NLRP14:NM_176822	CHRNB1:NM_000747		CHN2	NM_001039936		CCDC57	NM_198082
CDK6:NM_001145306		HIST1H2BB:NM_021062		CSRNP1:NM_033027	NME4:NM_005009	CHRND:NM_000751		CHORDC1	NM_001144073		CCDC73	NM_001008391
CDKL4:NM_001009565		HIST1H2BC:NM_003526		CT45A1:NM_001017417	NMUR1:NM_006056	CHRNE:NM_000080		CHP	NM_007236		CCDC75	NM_174931
CDKN1B:NM_004064		HIST1H2BD:NM_138720		CT45A3:NM_001017435	NOS1:NM_000620	CHRNG:NM_005199		CHRNA2	NM_000742		CCDC76	NM_019083
CDKN1C:NM_000076		HIST1H2BE:NM_003523		CT45A4:NM_001017436	NPC2:NM_006432	CHST12:NM_018641		CHST14	NM_130468		CCDC77	NM_001130146
CDYL:NM_001143970		HIST1H2BF:NM_003522		CT45A5:NM_001007551	NPRL3:NM_001039476	CHST14:NM_130468		CHSY3	NM_175856		CCDC78	NM_001031737
CEBPD:NM_005195		HIST1H2BG:NM_003518		CT45A6:NM_001017438	NRBF2:NM_030759	CHST5:NM_024533		CHUK	NM_001278		CCDC79	NM_001136505
CEBPZ:NM_005760		HIST1H2BH:NM_003524		CTAG1A:NM_139250	NRIP3:NM_020645	CHST6:NM_021615		CIRBP	NM_001280		CCDC83	NM_173556
CELF3:NM_001172648		HIST1H2BI:NM_003525		CTAG1B:NM_001327	NTN4:NM_021229	CHST7:NM_019886		CISH	NM_013324		CCDC85A	NM_001080433
CELF6:NM_001172684		HIST1H3A:NM_003529		CTAG2:NM_020994	NUCB2:NM_005013	CHSY3:NM_175856		CITED2	NM_001168388		CCDC88A	NM_001135597
CENPA:NM_001042426		HIST1H3B:NM_003537		CTAGE5:NM_005930	NUCKS1:NM_022731	CHTF8:NM_001039690		CKMT1A	NM_001015001		CCL24	NM_002991
CENPF:NM_016343		HIST1H3C:NM_003531		CTAGE9:NM_001145659	NUDT2:NM_001161	CHUK:NM_001278		CKMT1B	NM_020990		CCL26	NM_006072
CENPL:NM_001127181		HIST1H3D:NM_003530		CTDSPL:NM_001008392	NUDT21:NM_007006	CIRBP:NM_001280		CKMT2	NM_001099735		CCL28	NM_148672
CENPO:NM_001199803		HIST1H3E:NM_003532		CTF1:NM_001142544	NUDT7:NM_001105663	CIRH1A:NM_032830		CLASP2	NM_015097		CCND2	NM_001759
CENPQ:NM_018132		HIST1H3F:NM_021018		CTGF:NM_001901	NUP107:NM_020401	CISD2:NM_001008388		CLDN14	NM_001146079		CCND3	NM_001136017
CEP170:NM_001042404		HIST1H3G:NM_003534		CTNNA1:NM_001903	NUP133:NM_018230	CISD3:NM_001136498		CLDN17	NM_012131		CCNE2	NM_057749
CEP250:NM_007186		HIST1H4A:NM_003538		CTNNB1:NM_001098209	NUP155:NM_004298	CITED1:NM_001144885		CLDN20	NM_001001346		CCNL1	NM_020307
CEP350:NM_014810		HIST1H4B:NM_003544		CTSC:NM_001114173	NVL:NM_002533	CKAP2:NM_001098525		CLDN25	NM_001101389		CCNL2	NM_001039577
CEP63:NM_001042383		HIST1H4C:NM_003542		CTSL1:NM_001912	OASL:NM_003733	CKMT1A:NM_001015001		CLDN5	NM_003277		CCRN4L	NM_012118
CEP68:NM_015147		HIST1H4D:NM_003539		CTSL1P8:NR_033405	OAT:NM_000274	CKMT1B:NM_020990		CLDN8	NM_199328		CCT3	NM_001008800
CEP70:NM_024491		HIST1H4E:NM_003545		CTSL3:NR_027917	OGFOD1:NM_018233	CKS2:NM_001827		CLEC14A	NM_175060		CCT4	NM_006430
CEPT1:NM_001007794		HIST1H4F:NM_003540		CTSO:NM_001334	OLA1:NM_001011708	CLCN3:NM_001829		CLEC3B	NM_003278		CCT5	NM_012073
CFC1:NM_032545		HIST1H4G:NM_003547		CTXN2:NM_001145668	OLFM4:NM_006418	CLDN2:NM_001171092		CLIC3	NM_004669		CCT6A	NM_001009186
CFC1B:NM_001079530		HIST1H4H:NM_003543		CUEDC1:NM_017949	OLFML1:NM_198474	CLDN22:NM_001111319		CLIC6	NM_053277		CCT6P1	NR_003110
CFHR2:NM_005666		HIST2H2AA3:NM_003516		CUTC:NM_015960	OR10A2:NM_001004460	CLDN23:NM_194284		CLIP3	NM_001199570		CCT6P3	NR_033416
CFHR4:NM_001201550		HIST2H2AA4:NM_001040874		CUZD1:NM_022034	OR10A3:NM_001003745	CLDN24:NM_001185149		CLNK	NM_052964		CCT7	NM_001009570
CFHR5:NM_030787		HIST2H2AB:NM_175065		CWC15:NM_016403	OR10A4:NM_207186	CLDN25:NM_001101389		CLRN2	NM_001079827		CCZ1	NM_015622
CFL1:NM_005507		HIST2H2AC:NM_003517		CWC27:NM_005869	OR10A5:NM_178168	CLDN7:NM_001185022		CLTC	NM_004859		CD151	NM_001039490
CFTR:NM_000492		HIST2H2BA:NR_027337		CWF19L2:NM_152434	OR10A6:NM_001004461	CLEC10A:NM_006344		CLTCL1	NM_001835		CD160	NM_007053
CGN:NM_020770		HIST2H2BC:NR_036461		CX3CR1:NM_001171171	OR2AG1:NM_001004489	CLEC18A:NM_001136214		CLU	NM_001171138		CD163	NM_004244
CGREF1:NM_001166239		HIST2H2BE:NM_003528		CXCL14:NM_004887	OR2AG2:NM_001004490	CLEC3A:NM_005752		CLVS2	NM_001010852		CD163L1	NM_174941
CHCHD3:NM_017812		HIST2H2BF:NM_001024599		CXCR6:NM_006564	OR2D2:NM_003700	CLEC4G:NM_198492		CMC1	NM_182523		CD1A	NM_001763
CHCHD6:NM_032343		HIST2H3A:NM_001005464		CXXC1P1:NR_033924	OR2D3:NM_001004684	CLEC4GP1:NR_002931		CMTM6	NM_017801		CD1B	NM_001764
CHCHD7:NM_001011667		HIST2H3C:NM_021059		CXorf1:NM_004709	OR2T10:NM_001004693	CLEC4M:NM_001144904		CMTM7	NM_138410		CD1D	NM_001766
CHD1L:NM_004284		HIST2H3D:NM_001123375		CXorf18:NR_037183	OR2T11:NM_001001964	CLIC4:NM_013943		CMTM8	NM_178868		CD1E	NM_001042583
CHD4:NM_001273		HIST2H4A:NM_003548		CXorf40A:NM_001171907	OR4K2:NM_001005501	CLINT1:NM_001195555		CMYA5	NM_153610		CD207	NM_015717
CHD5:NM_015557		HIST2H4B:NM_001034077		CXorf40B:NM_001013845	OR4K5:NM_001005483	CLK2P:NR_002711		CN5H6.4	NR_024009		CD244	NM_001166663
CHD7:NM_017780		HLA-A:NM_002116		CXorf48:NM_001031705	OR51B6:NM_001004750	CLMP:NM_024769		CNKSR1	NM_006314		CD247	NM_000734
CHI3L1:NM_001276		HLA-DRB5:NM_002125		CXorf51:NM_001144064	OR5E1P:NR_027711	CLN3:NM_000086		CNKSR2	NM_001168647		CD27	NM_001242
CHI3L2:NM_001025197		HLA-H:NR_001434		CYB561:NM_001017916	OR5P2:NM_153444	CLPP:NM_006012		CNKSR3	NM_173515		CD36	NM_000072
CHIT1:NM_003465		HLTF:NM_003071		CYB5A:NM_001190807	OR5P3:NM_153445	CLRN2:NM_001079827		CNN2	NM_004368		CD4	NM_000616
CHKA:NM_001277		HM13:NM_030789		CYB5R4:NM_016230	OR6A2:NM_003696	CLSTN1:NM_001009566		CNNM1	NM_020348		CD40	NM_001250
CHML:NM_001821		HMGCLL1:NM_001042406		CYCS:NM_018947	OR6B2:NM_001005853	CLU:NM_001171138		CNOT10	NM_015442		CD44	NM_000610
CHMP4B:NM_176812		HMGN4:NM_006353		CYFIP1:NM_001033028	OR6B3:NM_173351	CLUAP1:NM_015041		CNP	NM_033133		CD48	NM_001778
CHMP4C:NM_152284		HN1L:NM_144570		CYFIP2:NM_001037332	OR7E37P:NR_002163	CLYBL:NM_206808		CNR1	NM_001160226		CD5	NM_014207
CHPF2:NM_019015		HNF4G:NM_004133		CYP19A1:NM_000103	ORAI1:NM_032790	CMYA5:NM_153610		CNTD1	NM_173478		CD53	NM_000560
CHRM2:NM_000739		HPS3:NM_032383		CYP2C18:NM_000772	ORC6:NM_014321	CN5H6.4:NR_024009		CNTN4	NM_175607		CD5L	NM_005894
CHRM3:NM_000740		HPYR1:NR_026684		CYP2C19:NM_000769	OSGIN1:NM_013370	CNGA1:NM_000087		CNTN5	NM_014361		CD6	NM_006725
CHRNB2:NM_000748		HRASLS:NM_020386		CYP2C8:NM_000770	OTOA:NM_170664	CNKSR1:NM_006314		CNTN6	NM_014461		CD69	NM_001781
CHST13:NM_152889		HRG:NM_000412		CYP2C9:NM_000771	OTOS:NM_148961	CNKSR2:NM_001168647		CNTNAP1	NM_003632		CD7	NM_006137
CHST2:NM_004267		HRH3:NM_007232		CYP2E1:NM_000773	OVCH2:NM_198185	CNN1:NM_001299		COASY	NM_001042529		CD70	NM_001252
CHSY1:NM_014918		HRSP12:NM_005836		CYP2S1:NM_030622	P2RX2:NM_012226	CNN2:NM_004368		COBRA1	NM_015456		CD81	NM_004356
CHTOP:NM_015607		HS1BP3:NM_022460		CYP8B1:NM_004391	P2RX4:NM_002560	CNNM2:NM_017649		COIL	NM_004645		CD84	NM_001184879
CIB1:NM_006384		HSD17B7:NM_016371		CYTH4:NM_013385	P2RX7:NM_002562	CNOT7:NM_013354		COL10A1	NM_000493		CD9	NM_001769
CIB4:NM_001029881		HSF1:NM_005526		CYYR1:NM_052954	PABPN1L:NM_001080487	CNP:NM_033133		COL12A1	NM_004370		CD93	NM_012072
CLCA1:NM_001285		HSPC072:NR_026883		DAAM1:NM_014992	PAK2:NM_002577	CNR2:NM_001841		COL18A1	NM_030582		CDC42BPA	NM_003607
CLCA2:NM_006536		HTR3C:NM_130770		DACT1:NM_001079520	PALLD:NM_001166110	CNTD1:NM_173478		COL19A1	NM_001858		CDC42BPB	NM_006035
CLCA3P:NR_024604		HTR3D:NM_001145143		DACT2:NM_214462	PAPD5:NM_001040284	CNTNAP1:NM_003632		COL1A1	NM_000088		CDC42SE1	NM_001038707
CLCA4:NM_012128		HTR3E:NM_182589		DAZL:NM_001190811	PAPOLA:NM_032632	CNTNAP4:NM_033401		COL4A3BP	NM_001130105		CDC5L	NM_001253
CLCF1:NM_001166212		HTT:NM_002111		DBH:NM_000787	PARP4:NM_006437	CNTROB:NM_001037144		COL4A5	NM_000495		CDC7	NM_001134419
CLCNKA:NM_001042704		ICK:NM_014920		DCAF7:NM_005828	PASK:NM_015148	COASY:NM_001042529		COL4A6	NM_001847		CDC73	NM_024529
CLCNKB:NM_000085		ID1:NM_002165		DCBLD1:NM_173674	PAX5:NM_016734	COG3:NM_001204476		COL5A1	NM_000093		CDCA3	NM_031299
CLDN12:NM_001185072		ID2:NM_002166		DCHS2:NM_001142552	PBLD:NM_001033083	COG6:NM_001145079		COL6A1	NM_001848		CDH16	NM_001204744
CLDN18:NM_001002026		ID4:NM_001546		DCLK2:NM_001040260	PBX3:NM_001134778	COG7:NM_153603		COL6A2	NM_001849		CDH17	NM_001144663
CLDN19:NM_001123395		IDUA:NM_000203		DCLK3:NM_033403	PCCA:NM_000282	COG8:NM_032382		COL6A4P1	NR_027927		CDH18	NM_001167667
CLDND1:NM_001040181		IER3IP1:NM_016097		DCLRE1A:NM_014881	PCDH8:NM_002590	COL15A1:NM_001855		COL7A1	NM_000094		CDH22	NM_021248
CLEC12A:NM_138337		IFNA1:NM_024013		DCN:NM_001920	PCLO:NM_033026	COL25A1:NM_032518		COL8A1	NM_001850		CDH26	NM_177980
CLEC12B:NM_001129998		IFNA10:NM_002171		DCP1A:NM_018403	PCOTH:NM_001014442	COL4A3BP:NM_001130105		COL9A1	NM_001851		CDH3	NM_001793
CLEC1A:NM_016511		IFNA13:NM_006900		DCTPP1:NM_024096	PDIA2:NM_006849	COL4A5:NM_000495		COLQ	NM_005677		CDH4	NM_001794
CLEC1B:NM_001099431		IFNA14:NM_002172		DCUN1D5:NM_032299	PDLIM2:NM_021630	COL4A6:NM_001847		COMMD10	NM_016144		CDH6	NM_004932
CLEC2A:NM_001130711		IFNA16:NM_002173		DDI1:NM_001001711	PEBP1:NM_002567	COL5A3:NM_015719		COMMD3	NM_012071		CDHR3	NM_152750
CLEC2B:NM_005127		IFNA17:NM_021268		DDO:NM_003649	PER2:NM_022817	COL7A1:NM_000094		COMMD3-BMI1	NM_001204062		CDHR5	NM_001171968
CLEC2D:NM_001004419		IFNA2:NM_000605		DDX26B:NM_182540	PES1:NR_036550	COMMD10:NM_016144		COMT	NM_000754		CDK11A	NM_024011
CLEC2L:NM_001080511		IFNA21:NM_002175		DDX42:NM_007372	PGAM5:NM_001170543	COMMD8:NM_017845		COPS3	NM_001199125		CDK11B	NM_033486
CLEC4A:NM_016184		IFNA22P:NR_036676		DDX43:NM_018665	PGAP2:NM_001145438	COPS3:NM_001199125		COPS4	NM_016129		CDK12	NM_015083
CLEC4D:NM_080387		IFNA4:NM_021068		DDX5:NM_004396	PGF:NM_002632	COPS4:NM_016129		COPZ2	NM_016429		CDK13	NM_003718
CLEC4E:NM_014358		IFNA5:NM_002169		DDX58:NM_014314	PHF8:NM_001184898	COPS7B:NM_022730		COQ2	NM_015697		CDK14	NM_012395
CLEC4F:NM_173535		IFNA6:NM_021002		DEFA1:NM_004084	PHLDB1:NM_001144758	COQ2:NM_015697		COQ3	NM_017421		CDK18	NM_002596
CLEC5A:NM_013252		IFNA7:NM_021057		DEFA1B:NM_001042500	PHLPP2:NM_015020	COQ3:NM_017421		COX10	NM_001303		CDK2	NM_001798
CLEC6A:NM_001007033		IFNA8:NM_002170		DEFA3:NM_005217	PHOSPHO2:NM_001008489	COQ4:NM_016035		COX11	NM_001162861		CDK5	NM_001164410
CLEC7A:NM_022570		IFNB1:NM_002176		DEFA4:NM_001925	PHOSPHO2-KLHL23:NM_001199290	COQ6:NM_182476		COX15	NM_004376		CDK5RAP1	NM_016082
CLEC9A:NM_207345		IFNE:NM_176891		DEFA5:NM_021010	PHTF2:NM_001127357	CORIN:NM_006587		COX19	NM_001031617		CDK6	NM_001145306
CLECL1:NM_172004		IFNW1:NM_002177		DEFA6:NM_001926	PI4KA:NM_058004	CORO2A:NM_003389		COX6B1	NM_001863		CDKL4	NM_001009565
CLIC5:NM_016929		IFT140:NM_014714		DEFB130:NM_001037804	PIGH:NM_004569	CORO6:NM_032854		COX6B2	NM_144613		CDKN1B	NM_004064
CLIP4:NM_024692		IFT80:NM_001190241		DEFT1P:NR_036686	PIK3C2A:NM_002645	CORO7:NM_001201472		COX7A1	NM_001864		CDKN1C	NM_000076
CLK2:NM_003993		IGF2BP2:NM_001007225		DEFT1P2:NR_036687	PION:NM_017439	CORO7-PAM16:NM_001201479		COX7A2	NM_001865		CDYL	NR_026590
CLK3:NM_001130028		IGFALS:NM_001146006		DEPDC1B:NM_001145208	PKD1L2:NM_001076780	CORT:NM_001302		COX7C	NM_001867		CEBPB	NM_005194
CLMN:NM_024734		IGSF10:NM_001178145		DEPDC5:NM_001007188	PKD1L3:NM_181536	COX16:NM_001204090		CPD	NM_001199775		CEBPD	NM_005195
CLSTN3:NM_014718		IL12A:NM_000882		DEXI:NM_014015	PLA2G1B:NM_000928	COX19:NM_001031617		CPEB2	NM_001177381		CEBPZ	NM_005760
CLVS1:NM_173519		IL15:NM_000585		DFNA5:NM_001127453	PLBD2:NM_001159727	COX6B2:NM_144613		CPEB3	NM_001178137		CELF3	NM_001172648
CMAS:NM_018686		IL18R1:NM_003855		DGCR10:NR_026651	PLCG2:NM_002661	COX7B:NM_001866		CPN1	NM_001308		CELSR2	NM_001408
CMPK1:NM_001136140		IL18RAP:NM_003853		DGCR11:NR_024157	PLEK2:NM_016445	COX7B2:NM_130902		CPT1B	NM_001145134		CEND1	NM_016564
CNBD1:NM_173538		IL1R1:NM_000877		DGCR14:NM_022719	PLEKHG3:NM_015549	COX7C:NM_001867		CPZ	NM_001014447		CENPA	NM_001042426
CNBP:NM_001127192		IL1R2:NM_004633		DGCR2:NM_001173533	PLEKHH1:NM_020715	CPD:NM_001199775		CRAT	NM_000755		CENPF	NM_016343
CNGA4:NM_001037329		IL1RAP:NM_001167928		DGCR5:NR_002733	PLLP:NM_015993	CPEB3:NM_001178137		CREB3L3	NM_032607		CENPL	NM_001127181
CNGB3:NM_019098		IL1RL2:NM_003854		DGCR6:NM_005675	PMFBP1:NM_001160213	CPN1:NM_001308		CRELD2	NM_001135101		CENPO	NM_001199803
CNIH2:NM_182553		IL7:NM_000880		DGCR6L:NM_033257	POLE:NM_006231	CPSF2:NM_017437		CRHBP	NM_001882		CENPT	NM_025082
CNIH3:NM_152495		IMP3:NM_018285		DGCR8:NM_001190326	POLE2:NM_001197330	CPXCR1:NM_001184771		CRHR1	NR_037772		CEP135	NM_025009
CNN3:NM_001839		INO80C:NM_001098817		DGCR9:NR_024159	POLR1B:NM_001137604	CRAT:NM_000755		CRLF3	NM_015986		CEP170	NM_001042404
CNOT4:NM_001008225		INPP4A:NM_001134224		DGKE:NM_003647	POLR1E:NM_022490	CRB3:NM_139161		CRSP8P	NR_003665		CEP250	NM_007186
CNPY1:NM_001103176		INPP4B:NM_001101669		DGKH:NM_001204504	POLR2C:NM_032940	CREB3L3:NM_032607		CRTAC1	NM_018058		CEP350	NM_014810
CNRIP1:NM_001111101		INPP5A:NM_005539		DGKK:NM_001013742	POLR3K:NM_016310	CREBBP:NM_001079846		CRTAP	NM_006371		CEP68	NM_015147
CNST:NM_001139459		INSM1:NM_002196		DHPS:NM_001930	POM121L8P:NR_024583	CRELD2:NM_001135101		CRYAA	NM_000394		CEPT1	NM_001007794
CNTLN:NM_001114395		IP6K3:NM_001142883		DHRS11:NM_024308	POP5:NM_015918	CRHBP:NM_001882		CRYAB	NM_001885		CES2	NM_003869
CNTN1:NM_001843		IQCG:NM_001134435		DHRS7:NM_016029	POTEA:NM_001002920	CRHR1:NR_037772		CRYZL1	NM_145858		CES3	NM_001185176
CNTN2:NM_005076		IQCJ:NM_001042705		DHX15:NM_001358	POU6F1:NM_002702	CRK:NM_005206		CSDC2	NM_014460		CES4A	NM_001190201
CNTNAP2:NM_014141		IQCJ-SCHIP1:NM_001197113		DHX29:NM_019030	PP14571:NR_024014	CRLF2:NM_001012288		CSF2	NM_000758		CFDP1	NM_006324
COBL:NM_015198		IQGAP3:NM_178229		DHX40:NM_001166301	PPFIBP2:NM_003621	CRLF3:NM_015986		CSF2RB	NM_000395		CFH	NM_000186
COG2:NM_001145036		IQSEC3:NM_001170738		DHX40P1:NR_002924	PPIG:NM_004792	CRSP8P:NR_003665		CSF3	NM_000759		CFHR1	NM_002113
COG5:NM_001161520		ISG15:NM_005101		DIP2A:NM_001146114	PPP1CC:NM_002710	CRYBA1:NM_005208		CSH1	NM_001317		CFHR2	NM_005666
COL11A2:NM_001163771		ISM1:NM_080826		DIP2C:NM_014974	PPP1R13B:NM_015316	CRYM:NM_001014444		CSH2	NM_020991		CFHR3	NM_001166624
COL13A1:NM_001130103		ITPA:NM_033453		DIXDC1:NM_001037954	PPP1R7:NM_002712	CRYZL1:NM_145858		CSHL1	NM_001318		CFHR4	NM_001201550
COL1A2:NM_000089		ITPR3:NM_002224		DKC1:NM_001142463	PPP2R5C:NM_001161725	CSDC2:NM_014460		CSNK1E	NM_001894		CFHR5	NM_030787
COL24A1:NM_152890		ITPRIPL1:NM_001008949		DKFZP434I0714:NR_033797	PPTC7:NM_139283	CSF2:NM_000758		CSNK1G2	NM_001319		CFLAR	NM_001127183
COL4A1:NM_001845		JAG1:NM_000214		DKFZP434L187:NR_026771	PRB2:NM_006248	CSF2RA:NM_001161529		CSNK1G3	NM_001031812		CFTR	NM_000492
COL4A2:NM_001846		JAG2:NM_002226		DKFZP781G0119:NM_001174123	PRDM4:NM_012406	CSF3:NM_000759		CSPG5	NM_006574		CGN	NM_020770
COL6A4P2:NR_027898		JAK2:NM_004972		DKFZp451B082:NR_033862	PRDM7:NM_001098173	CSGALNACT1:NM_001130518		CSRNP1	NM_033027		CGREF1	NM_001166239
COL6A5:NM_153264		JAKMIP1:NM_001099433		DLAT:NM_001931	PRKAR1B:NM_002735	CSMD1:NM_033225		CSRP2BP	NM_020536		CHCHD2	NM_016139
COL6A6:NM_001102608		JAKMIP3:NM_001105521		DLEC1:NM_007335	PROX2:NM_001080408	CSNK1A1L:NM_145203		CTAG1A	NM_139250		CHCHD3	NM_017812
COLEC11:NM_024027		JARID2:NM_004973		DLG2:NM_001142702	PRR20A:NM_198441	CSNK1E:NM_001894		CTAG1B	NM_001327		CHD1L	NM_004284
COMMD4:NM_017828		JMJD8:NM_001005920		DLGAP2:NM_004745	PRR20B:NM_001130404	CSNK1G1:NM_022048		CTAG2	NM_020994		CHD4	NM_001273
COMMD7:NM_001099339		JRK:NM_001077527		DLGAP3:NM_001080418	PRR20C:NM_001130405	CSNK1G2:NM_001319		CTAGE9	NM_001145659		CHD5	NM_015557
COMMD9:NM_001101653		KAAG1:NM_181337		DLL1:NM_005618	PRR20D:NM_001130406	CSNK1G3:NM_001031812		CTDSPL	NM_001008392		CHD6	NM_032221
COMTD1:NM_144589		KATNAL2:NM_031303		DLX3:NM_005220	PRR20E:NM_001130407	CSPG4P1Y:NR_001554		CTDSPL2	NM_016396		CHERP	NM_006387
COPA:NM_001098398		KC6:NR_002838		DLX4:NM_001934	PRR21:NM_001080835	CSPG5:NM_006574		CTGF	NM_001901		CHI3L1	NM_001276
COPG:NM_016128		KCNAB1:NM_003471		DMBT1:NM_004406	PRRG4:NM_024081	CSTF2:NM_001325		CTNNB1	NM_001098209		CHI3L2	NM_001025197
COPG2:NM_012133		KCNB2:NM_004770		DMRT1:NM_021951	PRSS54:NM_001080492	CT47A1:NM_001080146		CTPS2	NM_001144002		CHIA	NM_021797
COPS5:NM_006837		KCND2:NM_012281		DMRT3:NM_021240	PSIP1:NM_001128217	CT47A10:NM_001080137		CTSC	NM_001114173		CHID1	NM_001142674
COPS7A:NM_001164093		KCNG1:NM_002237		DMXL2:NM_001174116	PSMA1:NM_001143937	CT47A11:NM_173571		CUBN	NM_001081		CHIT1	NM_003465
CORO1B:NM_001018070		KCNIP3:NM_001034914		DNAH1:NM_015512	PSMC1:NM_002802	CT47A2:NM_001080145		CUEDC1	NM_017949		CHML	NM_001821
COX5A:NM_004255		KCNK9:NM_016601		DNAH11:NM_003777	PSMD7:NM_002811	CT47A3:NM_001080144		CUL5	NM_003478		CHMP4B	NM_176812
COX7A2L:NM_004718		KCNMB2:NM_005832		DNAH12:NM_178504	PSMD9:NM_002813	CT47A4:NM_001080143		CUTC	NM_015960		CHMP4C	NM_152284
CPA1:NM_001868		KCNMB3:NM_001163677		DNAH9:NM_001372	PSMG2:NM_020232	CT47A5:NM_001080142		CWC27	NM_005869		CHPF2	NM_019015
CPA2:NM_001869		KCNN3:NM_001204087		DNALI1:NM_003462	PSPC1:NM_001042414	CT47A6:NM_001080141		CWF19L1	NM_018294		CHRAC1	NM_017444
CPA4:NM_001163446		KCNQ2:NM_004518		DNASE1L1:NM_001009932	PTGR1:NM_001146108	CT47A7:NM_001080140		CWF19L2	NM_152434		CHRD	NM_003741
CPA5:NM_001127441		KCNQ3:NM_001204824		DNASE2:NM_001375	PTGR2:NM_001146154	CT47A8:NM_001080139		CWH43	NM_025087		CHRM2	NM_001006628
CPE:NM_001873		KCNS1:NM_002251		DNER:NM_139072	PTPN12:NM_001131008	CT47A9:NM_001080138		CX3CR1	NM_001171171		CHRM3	NM_000740
CPLX3:NM_001030005		KCNS2:NM_020697		DNLZ:NM_001080849	PTPN3:NM_001145368	CT47B1:NM_001145718		CXCL14	NM_004887		CHRNA10	NM_020402
CPLX4:NM_181654		KCNS3:NM_002252		DNMT3L:NM_013369	PTPN5:NM_001039970	CTAGE10P:NR_003268		CXCR6	NM_006564		CHRNA4	NM_000744
CPNE1:NM_001198863		KCNV1:NM_014379		DNTT:NM_001017520	PTPRD:NM_002839	CTC1:NM_025099		CXorf21	NM_025159		CHRNA6	NM_001199279
CPNE3:NM_003909		KCTD1:NM_001136205		DOCK8:NM_203447	PTTG3P:NR_002734	CTCF:NM_001191022		CXorf22	NM_152632		CHRNB2	NM_000748
CPOX:NM_000097		KDM1B:NM_153042		DOK6:NM_152721	PUS1:NM_001002019	CTDNEP1:NM_001143775		CXorf23	NM_198279		CHRNB3	NM_000749
CPSF3:NM_016207		KEL:NM_000420		DOPEY1:NM_001199942	PUS7:NM_019042	CTDSPL2:NM_016396		CXorf27	NM_012274		CHTF18	NM_022092
CPT1A:NM_001031847		KGFLP2:NR_003670		DPH3:NM_001047434	PWP1:NM_007062	CTNNBIP1:NM_001012329		CXorf30	NM_001098843		CHTOP	NM_015607
CPT2:NM_000098		KHDRBS3:NM_006558		DPM2:NM_003863	PXMP2:NM_018663	CTNS:NM_001031681		CXorf59	NM_173695		CIB3	NM_054113
CR1:NM_000573		KIAA0125:NR_026800		DPP7:NM_013379	PXN:NM_025157	CTPS2:NM_001144002		CYB561	NM_001017916		CIB4	NM_001029881
CR1L:NM_175710		KIAA0196:NM_014846		DPPA5:NM_001025290	QSER1:NM_001076786	CTRB1:NM_001906		CYB5R3	NM_000398		CINP	NM_001177611
CR2:NM_001006658		KIAA0226:NM_001145642		DPRX:NM_001012728	R3HDM1:NM_015361	CTRB2:NM_001025200		CYB5R4	NM_016230		CISD2	NM_001008388
CRABP2:NM_001199723		KIAA0232:NM_001100590		DPY19L2P3:NR_036482	RAB15:NM_198686	CTRL:NM_001907		CYBB	NM_000397		CISD3	NM_001136498
CRB1:NM_001193640		KIAA0319:NM_001168374		DRD2:NM_000795	RAB35:NM_001167606	CTSB:NM_001908		CYP19A1	NM_000103		CKLF-CMTM1	NM_001202509
CRCT1:NM_019060		KIAA1217:NM_001098500		DRG1:NM_004147	RAB3GAP1:NM_001172435	CTSL2:NM_001201575		CYP26A1	NM_000783		CKS1B	NM_001826
CREB3L2:NM_194071		KIAA1310:NM_001115016		DSCAM:NM_001389	RABGAP1L:NM_014857	CTU2:NM_001012759		CYP26C1	NM_183374		CLCA1	NM_001285
CREB3L4:NM_130898		KIAA1328:NM_020776		DSCAML1:NM_020693	RAD51L1:NM_002877	CTXN3:NM_001048252		CYP2C18	NM_000772		CLCA2	NM_006536
CREBL2:NM_001310		KIAA1530:NM_020894		DSCR10:NR_027695	RAD9B:NM_152442	CUEDC2:NM_024040		CYP2C19	NM_000769		CLCA3P	NR_024604
CREG1:NM_003851		KIAA1797:NM_017794		DSCR3:NM_006052	RAGE:NM_014226	CUL4B:NM_001079872		CYP2C8	NM_000770		CLCA4	NM_012128
CRH:NM_000756		KIAA1875:NR_024207		DSCR4:NM_005867	RAMP1:NM_005855	CUL5:NM_003478		CYP2C9	NM_000771		CLCC1	NM_001048210
CRHR2:NM_001202475		KIDINS220:NM_020738		DSCR8:NR_026838	RAN:NM_006325	CWC25:NM_017748		CYP2D6	NM_000106		CLCN1	NM_000083
CRIP3:NM_206922		KIF13A:NM_001105566		DSCR9:NR_026719	RAP1B:NM_001010942	CWF19L1:NM_018294		CYP2D7P1	NR_002570		CLCN2	NM_001171087
CRIPT:NM_014171		KIF3B:NM_004798		DSE:NM_001080976	RAPGEF6:NM_001164386	CWH43:NM_025087		CYP2W1	NM_017781		CLCN7	NM_001114331
CRISPLD1:NM_031461		KIFC1:NM_002263		DTHD1:NM_001136536	RASAL1:NM_001193520	CXCL16:NM_001100812		CYP4V2	NM_207352		CLDN11	NM_001185056
CRNN:NM_016190		KIFC2:NM_145754		DTWD1:NM_001144955	RASL10A:NM_001007279	CXCR3:NM_001142797		CYP8B1	NM_004391		CLDN12	NM_001185072
CROCC:NM_014675		KIRREL:NM_018240		DUOX1:NM_017434	RBBP4:NM_001135256	CXXC4:NM_025212		CYTH4	NM_013385		CLDN15	NM_001185080
CROT:NM_001143935		KLF10:NM_001032282		DUOX2:NM_014080	RBFOX1:NM_001142333	CXorf21:NM_025159		DACT2	NM_214462		CLDN19	NM_001123395
CRP:NM_000567		KLHL14:NM_020805		DUOXA1:NM_144565	RBL2:NM_005611	CXorf22:NM_152632		DAG1	NM_001165928		CLDN3	NM_001306
CRTC2:NM_181715		KLHL17:NM_198317		DUOXA2:NM_207581	RBM44:NM_001080504	CXorf23:NM_198279		DALRD3	NM_001009996		CLDN4	NM_001305
CRTC3:NM_001042574		KLHL24:NM_017644		DUSP18:NM_152511	RBMXL2:NM_014469	CXorf26:NM_016500		DAPK1	NM_004938		CLEC12A	NM_138337
CRYGN:NM_144727		KLHL29:NM_052920		DUSP3:NM_004090	RCOR1:NM_015156	CXorf27:NM_012274		DAPK3	NM_001348		CLEC12B	NM_001129998
CSDA:NM_001145426		KLHL31:NM_001003760		DUSP5:NM_004419	RDH11:NM_016026	CXorf30:NM_001098843		DAZAP1	NM_018959		CLEC18C	NM_173619
CSDE1:NM_001007553		KLHL38:NM_001081675		DUSP6:NM_001946	RDH12:NM_152443	CXorf36:NM_024689		DAZL	NM_001190811		CLEC1A	NM_016511
CSE1L:NM_001316		KLHL6:NM_130446		DUSP7:NM_001947	RECK:NM_021111	CXorf38:NM_144970		DBF4B	NM_025104		CLEC1B	NM_001099431
CSF1:NM_000757		KLHL9:NM_018847		DUT:NM_001025248	RFC5:NM_001130112	CXorf41:NM_001169154		DBH	NM_000787		CLEC2A	NM_001130711
CSGALNACT2:NM_018590		KLRF1:NM_016523		DUX2:NM_012147	RFPL1:NM_021026	CXorf49:NM_001145140		DCAF16	NM_017741		CLEC2B	NM_005127
CSK:NM_001127190		KNG1:NM_000893		DUX4:NM_033178	RFPL1S:NR_002727	CXorf49B:NM_001145139		DCAF7	NM_005828		CLEC2D	NM_001004419
CSNK2A1P:NR_002207		KPNA4:NM_002268		DUX4L2:NM_001127386	RFX4:NM_002920	CXorf56:NM_001170569		DCAF8L1	NM_001017930		CLEC2L	NM_001080511
CSPP1:NM_024790		KPRP:NM_001025231		DUX4L3:NM_001164467	RG9MTD3:NM_144964	CXorf57:NM_001184782		DCAF8L2	NM_001136533		CLEC4A	NM_194448
CSRP1:NM_001193570		KRAS:NM_004985		DUX4L5:NM_001127389	RGS11:NM_003834	CXorf58:NM_001169574		DCAKD	NM_001128631		CLEC4C	NM_130441
CSRP2BP:NM_020536		LAMA5:NM_005560		DUX4L6:NM_001127388	RGS20:NM_170587	CXorf59:NM_173695		DCBLD1	NM_173674		CLEC4D	NM_080387
CSRP3:NM_001127656		LAMP3:NM_014398		DUX4L7:NM_001127387	RGS6:NM_001204416	CXorf61:NM_001017978		DCDC2	NM_001195610		CLEC4E	NM_014358
CST6:NM_001323		LAPTM4A:NM_014713		DYNC1LI1:NM_016141	RHBDD3:NM_012265	CXorf64:NM_001122716		DCLK2	NM_001040260		CLEC4F	NM_173535
CSTB:NM_000100		LAPTM4B:NM_018407		DYNC1LI2:NM_006141	RHBDF1:NM_022450	CXorf65:NM_001025265		DCLK3	NM_033403		CLEC5A	NM_013252
CTBS:NM_004388		LCE1E:NM_178353		DYNC2H1:NM_001080463	RHOF:NM_019034	CXorf66:NM_001013403		DCLRE1C	NM_001033855		CLEC6A	NM_001007033
CTNNA2:NM_001164883		LCE1F:NM_178354		DYNLL2:NM_080677	RHOG:NM_001665	CYB5B:NM_030579		DCP1A	NM_018403		CLEC7A	NM_022570
CTNNBL1:NM_030877		LCE2A:NM_178428		DYRK1A:NM_001396	RIC3:NM_001135109	CYB5D1:NM_144607		DCP2	NM_152624		CLEC9A	NM_207345
CTNND2:NM_001332		LCE2B:NM_014357		DYX1C1:NM_001033559	RIC8B:NM_018157	CYB5D2:NM_144611		DCUN1D5	NM_032299		CLECL1	NM_172004
CTR9:NM_014633		LCE2C:NM_178429		DYX1C1-CCPG1:NR_037923	RILPL1:NM_178314	CYB5R3:NM_000398		DDI1	NM_001001711		CLIP2	NM_003388
CTSA:NM_000308		LCE2D:NM_178430		E2F4:NM_001950	RILPL2:NM_145058	CYBB:NM_000397		DDO	NM_003649		CLIP4	NM_024692
CTSE:NM_001910		LCE3A:NM_178431		EAF1:NM_033083	RINT1:NM_021930	CYLC1:NM_021118		DDX10	NM_004398		CLK1	NM_001162407
CTSF:NM_003793		LCE3B:NM_178433		EAPP:NM_018453	RNF10:NM_014868	CYLC2:NM_001340		DDX17	NM_001098504		CLK2	NM_003993
CTSK:NM_000396		LCE4A:NM_178356		EBF1:NM_024007	RNF113B:NM_178861	CYP17A1:NM_000102		DDX31	NM_022779		CLK2P	NR_002711
CTSS:NM_001199739		LCLAT1:NM_001002257		ECHDC1:NM_001002030	RNF34:NM_025126	CYP26A1:NM_000783		DDX3X	NM_001193416		CLOCK	NM_004898
CTSW:NM_001335		LEKR1:NM_001004316		ECT2L:NM_001077706	RNF38:NM_022781	CYP26C1:NM_183374		DDX4	NM_001166534		CLPP	NM_006012
CTTNBP2:NM_033427		LEMD2:NM_001143944		EDF1:NM_003792	RNFT2:NM_001109903	CYP2D6:NM_000106		DDX42	NM_007372		CLSTN1	NM_001009566
CUL1:NM_003592		LENEP:NM_018655		EDIL3:NM_005711	RPAP2:NM_024813	CYP2D7P1:NR_002570		DDX46	NM_014829		CLSTN3	NM_014718
CUL4A:NM_001008895		LEPREL1:NM_001134418		EED:NM_003797	RPL13:NM_000977	CYP2U1:NM_183075		DDX5	NM_004396		CMBL	NM_138809
CUL7:NM_001168370		LETM1:NM_012318		EEF1A1:NM_001402	RPL27A:NM_000990	CYP2W1:NM_017781		DEFB130	NM_001037804		CMTM1	NM_052999
CUL9:NM_015089		LILRA6:NM_024318		EEPD1:NM_030636	RPL5:NM_000969	CYP4V2:NM_207352		DEPDC1B	NM_001145208		CMTM2	NM_001199317
CXCL10:NM_001565		LIME1:NM_017806		EFCAB3:NM_001144933	RPL6:NM_000970	CYSLTR1:NM_006639		DGCR10	NR_026651		CMTM3	NM_144601
CXCL11:NM_005409		LIPG:NM_006033		EFHB:NM_144715	RPLP0:NM_001002	CYSLTR2:NM_020377		DGCR11	NR_024157		CMTM4	NM_178818
CXCL12:NM_000609		LIPH:NM_139248		EFNA5:NM_001962	RPS13:NM_001017	CYTH3:NM_004227		DGCR14	NM_022719		CNBD1	NM_173538
CXCL13:NM_006419		LIPT1:NM_001204830		EGFL7:NM_016215	RPS20:NM_001023	CYorf15A:NM_001005852		DGCR2	NM_001173533		CNGB3	NM_019098
CXCL9:NM_002416		LMLN:NM_001136049		EGR1:NM_001964	RPS25:NM_001028	CYorf15B:NM_032576		DGCR5	NR_002733		CNIH2	NM_182553
CXXC1:NM_001101654		LMX1A:NM_001174069		EHD4:NM_139265	RPS6KA5:NM_004755	DACH2:NM_001139514		DGCR6	NM_005675		CNIH3	NM_152495
CYB5R1:NM_016243		LOC100049076:NR_033968		EHMT1:NM_001145527	RPS6KL1:NM_031464	DAG1:NM_001165928		DGCR6L	NM_033257		CNIH4	NM_014184
CYB5R2:NM_016229		LOC100093631:NR_003580		EI24:NM_001007277	RQCD1:NM_005444	DAGLB:NM_001142936		DGCR8	NM_001190326		CNN3	NM_001839
CYB5RL:NM_001031672		LOC100127888:NR_024470		EID1:NM_014335	RRAS2:NM_001102669	DALRD3:NM_001009996		DGCR9	NR_024159		CNOT4	NM_001008225
CYCSP52:NR_001560		LOC100127983:NM_001190972		EIF1B:NM_005875	RRM1:NM_001033	DAPK1:NM_004938		DGKE	NM_003647		CNPY1	NM_001103176
CYMP:NR_003599		LOC100128023:NR_027764		EIF2AK4:NM_001013703	RRP8:NM_015324	DAPK2:NM_014326		DHDDS	NM_024887		CNPY2	NM_001190991
CYP11A1:NM_000781		LOC100128164:NR_024409		EIF2C1:NM_012199	RSBN1L:NM_198467	DAPK3:NM_001348		DHFR	NM_000791		CNPY3	NM_006586
CYP1A1:NM_000499		LOC100128338:NR_033849		EIF2C3:NM_024852	RSRC2:NM_023012	DAPP1:NM_014395		DHH	NM_021044		CNPY4	NM_152755
CYP1A2:NM_000761		LOC100129726:NR_027251		EIF2C4:NM_017629	RUFY2:NM_017987	DAZ1:NM_004081		DHRS7C	NM_001105571		CNRIP1	NM_001111101
CYP26B1:NM_019885		LOC100129858:NR_033939		EIF3A:NM_003750	RUFY3:NM_001130709	DAZ2:NM_001005785		DHTKD1	NM_018706		CNST	NM_001139459
CYP2A6:NM_000762		LOC100129931:NR_033828		EIF4E3:NM_001134649	RUNDC3B:NM_001134405	DAZ3:NM_020364		DHX29	NM_019030		CNTN2	NM_005076
CYP2J2:NM_000775		LOC100130264:NR_024564		ELAC2:NM_001165962	SAA1:NM_000331	DAZ4:NM_001005375		DHX30	NM_014966		CNTNAP2	NM_014141
CYP39A1:NM_016593		LOC100130274:NM_001162914		ELFN2:NM_052906	SAA2:NM_001127380	DAZAP1:NM_018959		DHX40	NM_001166301		COBL	NM_015198
CYP46A1:NM_006668		LOC100130700:NR_034018		ELK1:NM_001114123	SAA2-SAA4:NM_001199744	DBF4B:NM_025104		DHX40P1	NR_002924		COG2	NM_001145036
CYP4A11:NM_000778		LOC100130872:NR_024569		ELL2:NM_012081	SAA3P:NR_026576	DBIL5P:NR_024120		DHX58	NM_024119		COG5	NM_001161520
CYP4A22:NM_001010969		LOC100131551:NR_024480		ELMO3:NM_024712	SAA4:NM_006512	DCAF10:NM_024345		DHX8	NM_004941		COL14A1	NM_021110
CYP4B1:NM_000779		LOC100131635:NR_034062		ELMOD1:NM_001130037	SAAL1:NM_138421	DCAF12:NM_015397		DIMT1L	NM_014473		COL1A2	NM_000089
CYP4X1:NM_178033		LOC100131691:NR_027334		ELOVL4:NM_022726	SACS:NM_014363	DCAF12L1:NM_178470		DIP2A	NM_001146114		COL20A1	NM_020882
CYP4Z1:NM_178134		LOC100131726:NR_024479		ELOVL7:NM_001104558	SAG:NM_000541	DCAF12L2:NM_001013628		DIP2C	NM_014974		COL22A1	NM_152888
CYP4Z2P:NR_002788		LOC100132062:NR_028325		EMB:NM_198449	SASS6:NM_194292	DCAF16:NM_017741		DIRAS1	NM_145173		COL24A1	NM_152890
CYP51A1:NM_000786		LOC100132287:NR_028322		EMD:NM_000117	SBF2:NM_030962	DCAF4L1:NM_001029955		DISP2	NM_033510		COL9A2	NM_001852
CYP7A1:NM_000780		LOC100132352:NR_034006		EME1:NM_001166131	SBNO1:NM_001167856	DCAF8L1:NM_001017930		DIXDC1	NM_001037954		COL9A3	NM_001853
CYP7B1:NM_004820		LOC100132396:NM_001193630		EMP2:NM_001424	SC4MOL:NM_001017369	DCAF8L2:NM_001136533		DKFZp451B082	NR_033862		COLEC10	NM_006438
CYR61:NM_001554		LOC100132891:NR_033651		EMX2:NM_001165924	SCAI:NM_001144877	DCAKD:NM_001128631		DLAT	NM_001931		COLEC11	NM_024027
CYS1:NM_001037160		LOC100133331:NR_028327		EMX2OS:NR_002791	SCARB1:NM_001082959	DCDC2B:NM_001099434		DLEC1	NM_007335		COLEC12	NM_130386
CYTL1:NM_018659		LOC100133461:NR_034136		ENAM:NM_031889	SCARNA5:NR_003008	DCDC5:NM_020869		DLG2	NM_001142702		COMMD1	NM_152516
D4S234E:NM_001040101		LOC100133669:NR_026913		ENDOD1:NM_015036	SCARNA6:NR_003006	DCLK1:NM_001195415		DLL1	NM_005618		COMMD5	NM_001081003
DAB1:NM_021080		LOC100133920:NR_024443		ENG:NM_000118	SCD5:NM_024906	DCP2:NM_152624		DLL3	NM_016941		COMMD7	NM_001099339
DAD1:NM_001344		LOC100134868:NR_004846		ENKUR:NM_145010	SCLY:NM_016510	DCTD:NM_001012732		DLL4	NM_019074		COMMD9	NM_001101653
DAND5:NM_152654		LOC100144597:NR_033369		ENPP1:NM_006208	SCRN3:NM_001193528	DCTN5:NM_001199011		DLX3	NM_005220		COMTD1	NM_144589
DAP3:NM_001199849		LOC100144604:NR_021493		ENPP3:NM_005021	SCUBE2:NM_001170690	DCTN6:NM_006571		DLX4	NM_001934		COPA	NM_001098398
DARC:NM_002036		LOC100170939:NR_024054		ENTPD1:NM_001098175	SCYL2:NM_017988	DCUN1D3:NM_173475		DMC1	NM_007068		COPB1	NM_001144061
DARS2:NM_018122		LOC100192378:NR_024360		ENTPD2:NM_001246	SDR42E1:NM_145168	DCX:NM_000555		DMD	NM_004015		COPG2	NM_012133
DAXX:NM_001141969		LOC100270804:NR_026885		ENTPD3:NM_001248	SDS:NM_006843	DDIT4L:NM_145244		DMGDH	NM_013391		COPS5	NM_006837
DBF4:NM_006716		LOC100287227:NR_027954		ENTPD7:NM_020354	SDSL:NM_138432	DDOST:NM_005216		DMKN	NM_001035516		COPS6	NM_006833
DBIL5P2:NR_036635		LOC100288911:NR_037631		ENTPD8:NM_001033113	SEC22A:NM_012430	DDX10:NM_004398		DMRT1	NM_021951		COPS7A	NM_001164093
DBNDD2:NM_001048221		LOC100289650:NR_036584		EOMES:NM_005442	SENP5:NM_152699	DDX17:NM_001098504		DMRT2	NM_181872		COQ10A	NM_001099337
DBR1:NM_016216		LOC100294362:NR_029376		EPB41L2:NM_001135554	SERGEF:NM_012139	DDX28:NM_018380		DMRT3	NM_021240		COQ10B	NM_025147
DCAF4L2:NM_152418		LOC100310782:NR_029397		EPB41L4A:NM_022140	SERPINB5:NM_002639	DDX31:NM_022779		DMRTA1	NM_022160		COQ7	NM_001190983
DCAF6:NM_001017977		LOC100498859:NR_034008		EPHA10:NM_001099439	SETD1B:NM_015048	DDX3X:NM_001193416		DMXL2	NM_001174116		CORO1C	NM_014325
DCAF8:NM_015726		LOC100499183:NR_034092		EPHA3:NM_005233	SETD6:NM_001160305	DDX3Y:NM_001122665		DNAH1	NM_015512		COX4I2	NM_032609
DCBLD2:NM_080927		LOC100500773:NR_036611		EPHA7:NM_004440	SETD8:NM_020382	DDX4:NM_001142549		DNAH12	NM_178504		COX6C	NM_004374
DCC:NM_005215		LOC100505503:NM_001199057		EPM2A:NM_001018041	SF3B3:NM_012426	DDX46:NM_014829		DNAH9	NM_001372		CPA1	NM_001868
DCDC1:NM_181807		LOC100506548:NR_037665		EPN3:NM_017957	SFSWAP:NM_004592	DDX52:NM_007010		DNAJB7	NM_145174		CPA2	NM_001869
DCDC5:NM_020869		LOC100507391:NR_037891		EPX:NM_000502	SFXN1:NM_022754	DDX53:NM_182699		DNAJC1	NM_022365		CPA4	NM_001163446
DCLRE1B:NM_022836		LOC100507524:NR_037901		EPYC:NM_004950	SGCG:NM_000231	DEAF1:NM_021008		DNAJC17	NM_018163		CPA5	NM_001127441
DCP1B:NM_152640		LOC100507537:NR_037902		ERCC4:NM_005236	SGK3:NM_001033578	DEFA10P:NR_029386		DNAJC28	NM_001040192		CPA6	NM_020361
DCTN1:NM_001135040		LOC146481:NR_026980		ERCC8:NM_000082	SH2B3:NM_005475	DEFB1:NM_005218		DNAJC7	NM_001144766		CPAMD8	NM_015692
DCUN1D2:NM_001014283		LOC148413:NR_015434		ERG:NM_001136154	SH3RF1:NM_020870	DEFB134:NM_001033019		DNAJC8	NM_014280		CPLX1	NM_006651
DDAH1:NM_001134445		LOC149773:NR_034147		ERICH1:NM_207332	SHCBP1:NM_024745	DEFB135:NM_001033017		DNAL4	NM_005740		CPM	NM_001005502
DDC:NM_000790		LOC150622:NR_026832		ERLIN2:NM_001003790	SIAH3:NM_198849	DEFB136:NM_001033018		DNASE1L1	NM_001009932		CPNE1	NM_001198863
DDHD2:NM_001164232		LOC152217:NR_024388		ERMP1:NM_024896	SIN3A:NM_001145357	DENND1C:NM_024898		DNASE1L3	NM_004944		CPNE3	NM_003909
DDX11:NM_004399		LOC154761:NR_015421		ERN1:NM_001433	SIRT1:NM_001142498	DENND4C:NM_017925		DNLZ	NM_001080849		CPNE8	NM_153634
DDX11L2:NR_024004		LOC157381:NR_027321		ESAM:NM_138961	SIRT4:NM_012240	DENND5A:NM_015213		DNMBP	NM_015221		CPSF1	NM_013291
DDX12:NR_033399		LOC200261:NR_034149		ESM1:NM_001135604	SLC10A7:NM_001029998	DERL2:NM_016041		DNMBP-AS1	NR_024130		CPSF3	NM_016207
DDX18:NM_006773		LOC201651:NR_026915		ESR1:NM_000125	SLC11A2:NM_000617	DFFA:NM_004401		DNMT3L	NM_013369		CPSF3L	NM_017871
DDX20:NM_007204		LOC220729:NR_003266		ESRG:NR_027122	SLC15A4:NM_145648	DGAT2L6:NM_198512		DNTT	NM_001017520		CPSF4	NM_001081559
DDX27:NM_017895		LOC253573:NR_033844		ETF1:NM_004730	SLC16A1:NM_001166496	DHDDS:NM_024887		DOCK3	NM_004947		CPSF7	NM_001136040
DDX47:NM_016355		LOC25845:NR_024158		ETS2:NM_005239	SLC17A6:NM_020346	DHFR:NM_000791		DOCK5	NM_024940		CRABP2	NM_001199723
DDX54:NM_001111322		LOC283914:NR_027079		EVX1:NM_001989	SLC17A8:NM_001145288	DHRS12:NM_001031719		DOCK8	NM_001190458		CRAMP1L	NM_020825
DDX59:NM_001031725		LOC284009:NR_028335		EXOC3L1:NM_178516	SLC24A6:NM_024959	DHRS13:NM_144683		DOHH	NM_001145165		CRB1	NM_001193640
DDX60:NM_017631		LOC284751:NR_034124		EXOG:NM_001145464	SLC25A15:NM_014252	DHRS7B:NM_015510		DOLK	NM_014908		CRB3	NM_139161
DDX60L:NM_001012967		LOC284788:NR_027089		EXOSC7:NM_015004	SLC25A29:NM_001039355	DHRS7C:NM_001105571		DOLPP1	NM_001135917		CRCP	NM_001040647
DEDD:NM_001039711		LOC284798:NR_027091		EYA1:NM_000503	SLC25A3:NM_002635	DHRSX:NM_145177		DONSON	NM_017613		CRCT1	NM_019060
DENND1B:NM_001195215		LOC285033:NM_001037228		EYA4:NM_004100	SLC25A47:NM_207117	DHX30:NM_014966		DOPEY1	NM_001199942		CREB3L2	NM_194071
DENND2A:NM_015689		LOC285103:NR_033903		EYS:NM_001142800	SLC35A3:NM_012243	DHX33:NM_001199699		DOPEY2	NM_005128		CREB3L4	NM_130898
DENND2D:NM_024901		LOC285484:NR_037863		F8:NM_000132	SLC38A7:NM_018231	DHX58:NM_024119		DOT1L	NM_032482		CREB5	NM_004904
DENND4B:NM_014856		LOC285768:NR_027115		F8A1:NM_012151	SLC38A8:NM_001080442	DHX8:NM_004941		DPH3	NM_001047434		CREBL2	NM_001310
DERA:NM_015954		LOC285965:NR_033897		F8A2:NM_001007523	SLC39A9:NM_018375	DIAPH2:NM_006729		DPP7	NM_013379		CREG1	NM_003851
DET1:NM_001144074		LOC286094:NR_026706		F8A3:NM_001007524	SLC44A1:NM_080546	DIAPH3:NM_001042517		DPP9	NM_139159		CRIP3	NM_206922
DFFB:NM_004402		LOC339788:NR_015405		F9:NM_000133	SLC7A1:NM_003045	DIMT1L:NM_014473		DPRXP4	NR_002221		CRIPAK	NM_175918
DGKI:NM_004717		LOC339822:NR_033880		FAAH2:NM_174912	SLC7A5:NM_003486	DIRAS1:NM_145173		DPYSL2	NM_001197293		CRIPT	NM_014171
DGUOK:NM_080916		LOC339894:NR_034007		FABP7:NM_001446	SLMO1:NM_001142405	DIRAS2:NM_017594		DRD2	NM_000795		CRISPLD1	NM_031461
DHCR24:NM_014762		LOC339929:NR_036497		FAM102A:NM_203305	SMAGP:NM_001031628	DIS3L2:NM_152383		DRG2	NM_001388		CRK	NM_005206
DHX32:NM_018180		LOC344887:NR_033752		FAM104B:NM_001166699	SMARCA4:NM_001128844	DISP2:NM_033510		DSCAM	NM_001389		CRNN	NM_016190
DHX35:NM_001190809		LOC348840:NR_003291		FAM106C:NR_026810	SMCHD1:NM_015295	DKFZp686D0853:NR_033974		DSCAML1	NM_020693		CRP	NM_000567
DHX57:NM_198963		LOC348926:NR_024253		FAM107A:NM_001076778	SMEK1:NM_032560	DKK2:NM_014421		DSCR10	NR_027695		CRTC2	NM_181715
DHX9:NM_001357		LOC386597:NR_033997		FAM114A2:NM_018691	SMYD3:NM_001167740	DLC1:NM_001164271		DSCR3	NM_006052		CRY1	NM_004075
DICER1:NM_001195573		LOC387723:NR_034125		FAM117A:NM_030802	SNAI3:NM_178310	DLEU1:NR_002605		DSCR4	NM_005867		CRYGN	NM_144727
DIEXF:NM_014388		LOC388428:NR_027255		FAM120B:NM_032448	SNAPC2:NM_003083	DLEU2:NR_002612		DSCR6	NM_018962		CRYZ	NM_001130042
DIO3:NM_001362		LOC388692:NR_027002		FAM122A:NM_138333	SNAPC3:NM_001039697	DLEU7:NM_198989		DSCR8	NR_026838		CS	NM_004077
DIO3OS:NR_002770		LOC388789:NR_015432		FAM123B:NM_152424	SNED1:NM_001080437	DLG3:NM_001166278		DSCR9	NR_026719		CSAD	NM_015989
DISC1:NM_001012958		LOC388942:NR_033996		FAM126A:NM_032581	SNHG6:NR_002599	DLG4:NM_001128827		DSE	NM_001080976		CSDA	NM_001145426
DISC2:NR_002227		LOC389634:NR_024420		FAM127A:NM_001078171	SNORA23:NR_002962	DLGAP5:NM_001146015		DSTN	NM_001011546		CSE1L	NM_001316
DISP1:NM_032890		LOC390705:NR_033866		FAM127B:NM_001134321	SNORA28:NR_002964	DLL4:NM_019074		DTNA	NM_001128175		CSF1	NM_000757
DKFZP586I1420:NR_002186		LOC392232:NR_033867		FAM127C:NM_001078173	SNORA3:NR_002580	DMC1:NM_007068		DUOX1	NM_017434		CSMD3	NM_052900
DKFZP686I15217:NR_026855		LOC400550:NR_033925		FAM129B:NM_001035534	SNORA45:NR_002977	DMD:NM_004015		DUOX2	NM_014080		CSNK1D	NM_001893
DKFZp686K1684:NR_033971		LOC400794:NR_026744		FAM135A:NM_001105531	SNORA46:NR_002978	DMGDH:NM_013391		DUOXA1	NM_144565		CSNK2A1	NM_001895
DKFZp761E198:NM_138368		LOC400940:NR_026833		FAM13C:NM_001001971	SNORA50:NR_002980	DMP1:NM_001079911		DUOXA2	NM_207581		CSNK2A1P	NR_002207
DKK3:NM_001018057		LOC401093:NR_027037		FAM156A:NM_014138	SNORA53:NR_003015	DMRTC1:NM_033053		DUS3L	NM_001161619		CSPP1	NM_024790
DKK4:NM_014420		LOC401097:NM_001168214		FAM156B:NM_001099684	SNORA66:NR_002444	DMRTC1B:NM_001080851		DUSP3	NM_004090		CSRP1	NM_001193570
DLD:NM_000108		LOC401109:NR_034088		FAM159B:NM_001164442	SNORA70D:NR_033337	DMXL1:NM_005509		DUSP7	NM_001947		CST1	NM_001898
DLEU2L:NR_002771		LOC401934:NM_001205252		FAM160A1:NM_001109977	SNORA70G:NR_033335	DNAH2:NM_020877		DUSP9	NM_001395		CST11	NM_080830
DLG5:NM_004747		LOC440297:NR_033579		FAM160B1:NM_001135051	SNORA75:NR_002921	DNAH3:NM_017539		DUX2	NM_012147		CST2	NM_001322
DLGAP1:NM_001003809		LOC440896:NR_015361		FAM162B:NM_001085480	SNORD111:NR_003079	DNAJA3:NM_001135110		DUX4	NM_033178		CST3	NM_000099
DLGAP4:NM_001042486		LOC440905:NR_026758		FAM163B:NM_001080515	SNORD111B:NR_003696	DNAJB14:NM_001031723		DUX4L2	NM_001127386		CST4	NM_001899
DLK1:NM_003836		LOC440970:NR_033860		FAM165B:NM_058182	SNORD113-1:NR_003229	DNAJB7:NM_145174		DUX4L3	NM_001164467		CST5	NM_001900
DLK2:NM_023932		LOC441046:NR_003675		FAM166A:NM_001001710	SNORD113-2:NR_003230	DNAJC17:NM_018163		DUX4L4	NM_001177376		CST7	NM_003650
DLX5:NM_005221		LOC441869:NM_001145210		FAM176B:NM_018166	SNORD113-4:NR_003232	DNAJC25:NM_001015882		DUX4L5	NM_001127389		CST8	NM_005492
DLX6:NM_005222		LOC442028:NR_037597		FAM177A1:NM_001079519	SNORD113-5:NR_003233	DNAJC25-GNG10:NM_004125		DUX4L6	NM_001127388		CST9	NM_001008693
DLX6-AS1:NR_015448		LOC442132:NR_033906		FAM178A:NM_001136123	SNORD113-6:NR_003234	DNAJC28:NM_001040192		DUXA	NM_001012729		CST9L	NM_080610
DMBX1:NM_147192		LOC442421:NR_024496		FAM179B:NM_015091	SNORD113-7:NR_003235	DNAJC7:NM_001144766		DYNC1LI1	NM_016141		CSTB	NM_000100
DMRTB1:NM_033067		LOC541473:NR_003602		FAM181B:NM_175885	SNORD113-9:NR_003237	DNAJC8:NM_014280		DYNC2H1	NM_001080463		CSTF1	NM_001033521
DMTF1:NM_001142326		LOC550643:NR_015367		FAM184A:NM_001100411	SNORD114-1:NR_003193	DNAL1:NM_001201366		DYNLL2	NM_080677		CSTF3	NM_001033505
DNAH14:NM_001145154		LOC554202:NR_027054		FAM189A1:NM_015307	SNORD114-10:NR_003203	DNAL4:NM_005740		DYNLT1	NM_006519		CSTL1	NM_138283
DNAH5:NM_001369		LOC574538:NR_033859		FAM18A:NM_001079512	SNORD114-11:NR_003204	DNASE1:NM_005223		DYNLT3	NM_006520		CSTT	NR_001279
DNAH6:NM_001370		LOC63930:NR_033370		FAM18B1:NM_016078	SNORD114-12:NR_003205	DNASE1L3:NM_004944		DYRK1A	NM_101395		CTAGE15P	NM_001008747
DNAJB6:NM_005494		LOC641365:NR_037866		FAM18B2:NM_145301	SNORD114-13:NR_003206	DNM1:NM_001005336		EAF1	NM_033083		CTAGE4	NM_198495
DNAJB8:NM_153330		LOC642236:NR_033907		FAM18B2-CDRT4:NM_001204478	SNORD114-14:NR_003207	DNM2:NM_001005360		EBF1	NM_024007		CTAGE6P	NM_178561
DNAJB9:NM_012328		LOC642826:NR_024495		FAM190A:NM_207491	SNORD114-15:NR_003208	DNMBP:NM_015221		EBF2	NM_022659		CTBP1	NM_001012614
DNAJC1:NM_022365		LOC642924:NR_033858		FAM198A:NM_001129908	SNORD114-16:NR_003209	DNMBP-AS1:NR_024130		EBI3	NM_005755		CTBS	NM_004388
DNAJC11:NM_018198		LOC642929:NR_027472		FAM19A1:NM_213609	SNORD114-17:NR_003210	DNMT1:NM_001130823		EBLN1	NM_001199938		CTCF	NM_001191022
DNAJC13:NM_015268		LOC643650:NR_033957		FAM19A4:NM_001005527	SNORD114-18:NR_003211	DOC2A:NM_003586		ECH1	NM_001398		CTCFL	NM_080618
DNAJC21:NM_001012339		LOC645166:NR_027354		FAM19A5:NM_015381	SNORD114-19:NR_003212	DOCK11:NM_144658		ECHDC1	NM_001002030		CTF1	NM_001142544
DNAJC24:NM_181706		LOC645332:NR_024249		FAM200B:NM_001145191	SNORD114-2:NR_003194	DOCK3:NM_004947		ECHDC3	NM_024693		CTH	NM_001190463
DNAJC27:NM_001198559		LOC646168:NR_033843		FAM201A:NR_027294	SNORD114-20:NR_003213	DOCK5:NM_024940		ECT2L	NM_001077706		CTHRC1	NM_138455
DNAJC5B:NM_033105		LOC646214:NR_027053		FAM20C:NM_020223	SNORD114-21:NR_003214	DOCK6:NM_020812		EDF1	NM_003792		CTNNA2	NM_001164883
DNAJC5G:NM_173650		LOC646627:NM_001085474		FAM23A:NM_001098844	SNORD114-22:NR_003215	DOHH:NM_001145165		EDIL3	NM_005711		CTNNBIP1	NM_001012329
DNAJC6:NM_014787		LOC646903:NR_036538		FAM24A:NM_001029888	SNORD114-23:NR_003216	DOK2:NM_003974		EEF2	NM_001961		CTNNBL1	NM_030877
DNASE2B:NM_021233		LOC647107:NR_033945		FAM24B:NM_001204364	SNORD114-24:NR_003217	DOLK:NM_014908		EFCAB3	NM_001144933		CTNND2	NM_001332
DNM3:NM_001136127		LOC647323:NR_033944		FAM24B-CUZD1:NR_037915	SNORD114-25:NR_003218	DOLPP1:NM_001135917		EFCAB5	NM_001145053		CTPS	NM_001905
DNMT3A:NM_022552		LOC647946:NR_024391		FAM26D:NM_153036	SNORD114-26:NR_003219	DONSON:NM_017613		EFCAB6	NM_022785		CTR9	NM_014633
DNMT3B:NM_006892		LOC648809:NR_036652		FAM26E:NM_153711	SNORD114-27:NR_003220	DOPEY2:NM_005128		EFHB	NM_144715		CTRL	NM_001907
DNTTIP1:NM_052951		LOC653113:NR_024254		FAM26F:NM_001010919	SNORD114-28:NR_003221	DOT1L:NM_032482		EFNA2	NM_001405		CTSA	NM_000308
DOC2GP:NR_033791		LOC653501:NR_003528		FAM3A:NM_001171132	SNORD114-29:NR_003222	DPCD:NM_015448		EFNA5	NM_001962		CTSD	NM_001909
DOCK1:NM_001380		LOC653513:NR_037182		FAM3B:NM_058186	SNORD114-3:NR_003195	DPEP2:NM_022355		EFTUD2	NM_001142605		CTSE	NM_001910
DOCK4:NM_014705		LOC653550:NM_001205259		FAM3D:NM_138805	SNORD114-30:NR_003223	DPEP3:NM_001129758		EGFL6	NM_001167890		CTSK	NM_000396
DOK1:NM_001197260		LOC654342:NR_027238		FAM45A:NM_207009	SNORD114-31:NR_003224	DPH1:NM_001383		EGFL7	NM_016215		CTSS	NM_001199739
DPF2:NM_006268		LOC727677:NR_024393		FAM46A:NM_017633	SNORD114-4:NR_003196	DPP9:NM_139159		EHD4	NM_139265		CTSZ	NM_001336
DPM3:NM_153741		LOC727849:NR_033936		FAM50A:NM_004699	SNORD114-5:NR_003197	DPRXP4:NR_002221		EHMT1	NM_001145527		CTTNBP2	NM_033427
DPP10:NM_020868		LOC727924:NR_015416		FAM54A:NM_001099286	SNORD114-6:NR_003198	DPYSL2:NM_001197293		EIF1AX	NM_001412		CTTNBP2NL	NM_018704
DPP3:NM_005700		LOC728323:NR_024437		FAM55A:NM_152315	SNORD114-7:NR_003199	DRD4:NM_000797		EIF1B	NM_005875		CUL1	NM_003592
DPP6:NM_001936		LOC728377:NR_033942		FAM55B:NM_182495	SNORD114-8:NR_003200	DRG2:NM_001388		EIF3D	NM_003753		CUL7	NM_001168370
DPT:NM_001937		LOC728606:NR_024259		FAM55D:NM_001077639	SNORD114-9:NR_003201	DRP2:NM_001171184		EIF3J	NM_003758		CUL9	NM_015089
DPY19L2P4:NR_003551		LOC728613:NR_003713		FAM63B:NM_001040450	SNORD125:NR_003686	DSCR6:NM_018962		EIF3L	NM_016091		CUX1	NM_001202543
DPY19L4:NM_181787		LOC728643:NR_003277		FAM69B:NM_152421	SNORD20:NR_002908	DSPP:NM_014208		EIF4E	NM_001130678		CWC25	NM_017748
DPYSL5:NM_020134		LOC728724:NR_033916		FAM69C:NM_001044369	SNORD21:NR_000006	DTWD2:NM_173666		ELAC2	NM_001165962		CXorf58	NM_001169574
DQX1:NM_133637		LOC728855:NR_024510		FAM75D1:NM_001001670	SNORD54:NR_002437	DUS2L:NM_017803		ELANE	NM_001972		CYB561D1	NM_001134400
DR1:NM_001938		LOC728875:NR_024584		FAM75D3:NM_207416	SNORD68:NR_002450	DUS3L:NM_001161619		ELAVL2	NM_001171195		CYB561D2	NM_007022
DRAM2:NM_178454		LOC729177:NR_034143		FAM75D4:NM_001145197	SNORD71:NR_003059	DUSP14:NM_007026		ELFN2	NM_052906		CYB5R1	NM_016243
DRAP1:NM_006442		LOC729234:NR_003698		FAM75D5:NR_026851	SNORD82:NR_004398	DUSP21:NM_022076		ELL2	NM_012081		CYB5R2	NM_016229
DROSHA:NM_001100412		LOC729375:NR_024252		FAM76B:NM_144664	SNORD87:NR_002598	DUSP26:NM_024025		ELL3	NM_025165		CYBASC3	NM_001161452
DSN1:NM_001145315		LOC729513:NR_033959		FAM7A1:NR_026858	SNORD98:NR_003076	DUSP4:NM_001394		ELMOD1	NM_001130037		CYC1	NM_001916
DSP:NM_001008844		LOC730811:NR_024468		FAM7A2:NR_027470	SNRNP25:NM_024571	DUSP9:NM_001395		ELOVL4	NM_022726		CYCS	NM_018947
DSTNP2:NR_033796		LOC731275:NR_029401		FAM7A3:NR_026859	SNRNP35:NM_022717	DUXA:NM_001012729		ELOVL7	NM_001104558		CYCSP52	NR_001560
DSTYK:NM_015375		LOC731779:NR_024441		FAM81A:NM_152450	SNRPN:NM_022806	DVL2:NM_004422		EMB	NM_198449		CYHR1	NM_001129888
DTL:NM_016448		LOC80154:NR_026811		FAM96B:NM_016062	SNX30:NM_001012994	DYNLT1:NM_006519		EMD	NM_000117		CYMP	NR_003599
DTNB:NM_021907		LOC92659:NR_015454		FAM98B:NM_001042429	SP100:NM_003113	DYNLT3:NM_006520		EME1	NM_001166131		CYP24A1	NM_000782
DUPD1:NM_001003892		LOC93622:NR_015433		FAM9A:NM_001171186	SP9:NM_001145250	E2F2:NM_004091		ENC1	NM_003633		CYP26B1	NM_019885
DUS4L:NM_181581		LONRF2:NM_198461		FAM9B:NM_205849	SPATA13:NM_001166271	EARS2:NM_001083614		ENDOG	NM_004435		CYP4F12	NM_023944
DUSP10:NM_007207		LOXHD1:NM_001145472		FAN1:NM_001146094	SPATA2L:NM_152339	EBF2:NM_022659		ENKUR	NM_145010		CYP51A1	NM_000786
DUSP11:NM_003584		LPA:NM_005577		FANCM:NM_020937	SPERT:NM_152719	EBI3:NM_005755		ENOX2	NM_006375		CYR61	NM_001554
DUSP12:NM_007240		LPCAT1:NM_024830		FAT2:NM_001447	SPG7:NM_003119	EBP:NM_006579		ENPP1	NM_006208		CYS1	NM_001037160
DUSP13:NM_001007271		LPP:NM_001167671		FAT3:NM_001008781	SPIC:NM_152323	EBPL:NM_032565		ENPP3	NM_005021		CYTH3	NM_004227
DUSP16:NM_030640		LRCH3:NM_032773		FATE1:NM_033085	SPIRE1:NM_001128626	ECE1:NM_001113347		ENTHD1	NM_152512		D4S234E	NM_001040101
DUSP23:NM_017823		LRFN2:NM_020737		FBLN2:NM_001004019	SPIRE2:NM_032451	ECEL1:NM_004826		ENTPD1	NM_001098175		DAB1	NM_021080
DUSP27:NM_001080426		LRP12:NM_001135703		FBN1:NM_000138	SPOCK3:NM_001204358	ECEL1P2:NR_028501		ENTPD2	NM_001246		DAB2	NM_001343
DUSP5P:NR_002834		LRPAP1:NM_002337		FBRS:NM_001105079	SPON1:NM_006108	ECM2:NM_001197295		ENTPD3	NM_001248		DAGLA	NM_006133
DYDC1:NM_138812		LRRC1:NM_018214		FBXL17:NM_001163315	SPPL3:NM_139015	ECSIT:NM_001142464		ENTPD7	NM_020354		DAGLB	NM_001142936
DYDC2:NM_032372		LRRC14:NM_014665		FBXL19:NM_001099784	SPTB:NM_000347	EDA:NM_001005609		ENTPD8	NM_001033113		DAK	NM_015533
DYM:NM_017653		LRRC14B:NM_001080478		FBXL19-AS1:NR_024348	SPTY2D1:NM_194285	EDA2R:NM_001199687		EOMES	NM_005442		DAND5	NM_152654
DYNC1I1:NM_001135556		LRRC15:NM_001135057		FBXL2:NM_001171713	SRGN:NM_002727	EDC4:NM_014329		EP300	NM_001429		DAO	NM_001917
DYNC2LI1:NM_001193464		LRRC16A:NM_001173977		FBXL21:NM_012159	SRP9:NM_001130440	EDNRA:NM_001166055		EPB41	NM_001166006		DAP	NM_004394
DYNLRB1:NM_014183		LRRC20:NM_018205		FBXL22:NM_203373	SRPK2:NM_182692	EEA1:NM_003566		EPB41L2	NM_001199389		DAP3	NM_001199849
DYRK3:NM_001004023		LRRC24:NM_001024678		FBXL4:NM_012160	SRSF9:NM_003769	EEF1A1P9:NR_003586		EPB41L4A	NM_022140		DARC	NM_002036
DYRK4:NM_003845		LRRC31:NM_024727		FBXL5:NM_001193534	SSB:NM_003142	EEF1DP3:NR_027062		EPB42	NM_000119		DARS2	NM_018122
DYSF:NM_001130455		LRRC33:NM_198565		FBXL7:NM_012304	SSH1:NM_001161330	EEF2:NM_001961		EPHA7	NM_004440		DBF4	NM_006716
DZIP1L:NM_001170538		LRRC34:NM_001172779		FBXL8:NM_018378	ST3GAL2:NM_006927	EEF2K:NM_013302		EPHX2	NM_001979		DBIL5P2	NR_036635
DZIP3:NM_014648		LRRC45:NM_144999		FBXO15:NM_001142958	ST5:NM_005418	EFCAB4A:NM_173584		EPM2A	NM_001018041		DBNDD2	NM_001048221
E2F1:NM_005225		LRRC52:NM_001005214		FBXO18:NM_032807	ST7L:NM_017744	EFCAB5:NM_001145053		EPM2AIP1	NM_014805		DBR1	NM_016216
E2F5:NM_001083588		LRRC6:NM_012472		FBXO25:NM_012173	STIM1:NM_003156	EFCAB6:NM_022785		EPN1	NM_001130071		DBT	NM_001918
E2F6:NM_198256		LRRC69:NM_001129890		FBXO30:NM_032145	STK25:NM_006374	EFHA2:NM_181723		EPN2	NM_001102664		DCAF13	NM_015420
E2F8:NM_024680		LRRIQ4:NM_001080460		FBXO33:NM_203301	STK32B:NM_018401	EFHC2:NM_025184		EPN3	NM_017957		DCAF4L2	NM_152418
ECE2:NM_001037324		LRRN4:NM_152611		FBXO5:NM_001142522	STK33:NM_030906	EFHD1:NM_025202		EPS8L1	NM_017729		DCAF6	NM_001017977
ECI2:NM_001166010		LSAMP:NM_002338		FBXO7:NM_001033024	STOX1:NM_001130159	EFNA2:NM_001405		EPX	NM_000502		DCAF8	NM_015726
ECM1:NM_001202858		LSG1:NM_018385		FBXW10:NM_031456	STRN:NM_003162	EFNB1:NM_004429		ERAP1	NM_001040458		DCDC1	NM_181807
ECRP:NR_033909		LSM14B:NM_144703		FBXW5:NM_018998	STX2:NM_001980	EFNB3:NM_001406		ERAP2	NM_001130140		DCDC5	NM_020869
EDARADD:NM_080738		LXN:NM_020169		FBXW7:NM_001013415	STXBP3:NM_007269	EFTUD2:NM_001142605		ERBB2IP	NM_001006600		DCK	NM_000788
EDC3:NM_001142443		LY6D:NM_003695		FBXW9:NM_032301	SUDS3:NM_022491	EGF:NM_001178130		ERBB4	NM_001042599		DCP1B	NM_152640
EDDM3A:NM_006683		LY6E:NM_001127213		FCHO2:NM_001146032	SUGT1:NM_001130912	EGFL6:NM_001167890		ERC2	NM_015576		DCST1	NM_001143687
EDDM3B:NM_022360		LY6H:NM_001130478		FCN1:NM_002003	SUGT1P3:NR_003365	EGR3:NM_001199880		ERCC8	NM_000082		DCST2	NM_144622
EDEM2:NM_001145025		LY6K:NM_001160354		FCN2:NM_004108	SUPV3L1:NM_003171	EIF1:NM_005801		ERG	NM_001136154		DCTN1	NM_001135040
EDEM3:NM_025191		LY86:NM_004271		FDX1:NM_004109	SVIL:NM_021738	EIF1AX:NM_001412		ERLIN1	NM_001100626		DCUN1D1	NM_020640
EDN1:NM_001168319		LY86-AS1:NR_026970		FDXACB1:NM_138378	SVIP:NM_148893	EIF1AY:NM_004681		ERMP1	NM_024896		DCXR	NM_001195218
EEF1E1:NM_001135650		LYG1:NM_174898		FEZ1:NM_005103	SVOP:NM_018711	EIF2AK1:NM_001134335		ERN1	NM_001433		DDA1	NM_024050
EEF1E1-MUTED:NR_037618		LYG2:NM_175735		FEZF2:NM_018008	SWAP70:NM_015055	EIF2S3:NM_001415		ESAM	NM_138961		DDAH1	NM_001134445
EEFSEC:NM_021937		LYNX1:NM_023946		FGA:NM_000508	SYCE1L:NM_001129979	EIF3B:NM_001037283		ESCO2	NM_001017420		DDB1	NM_001923
EEPD1:NM_030636		LYPD2:NM_205545		FGB:NM_001184741	SYCP3:NM_001177948	EIF3C:NM_001037808		ESM1	NM_001135604		DDHD2	NM_001164234
EFCAB1:NM_024593		MACROD2:NM_080676		FGD5:NM_152536	SYK:NM_001174167	EIF3CL:NM_001099661		ESR1	NM_000125		DDR2	NM_001014796
EFCAB10:NR_027068		MAEA:NM_001017405		FGF13:NM_001139498	SYT14:NM_001146261	EIF3D:NM_003753		ETS1	NM_001143820		DDX1	NM_004939
EFCAB2:NM_001143943		MAF1:NM_032272		FGF5:NM_004464	SYT8:NM_138567	EIF3G:NM_003755		ETS2	NM_005239		DDX12	NR_033399
EFCAB4B:NM_001144958		MAFA:NM_201589		FGF7:NM_002009	SYT9:NM_175733	EIF3I:NM_003757		ETV2	NM_014209		DDX20	NM_007204
EFCAB7:NM_032437		MAFB:NM_005461		FGFBP1:NM_005130	TACC2:NM_206861	EIF3J:NM_003758		ETV4	NM_001079675		DDX27	NM_017895
EFEMP1:NM_001039348		MAFG:NM_002359		FGFBP2:NM_031950	TACR2:NM_001057	EIF3L:NM_016091		EVI2A	NM_001003927		DDX28	NM_018380
EFEMP2:NM_016938		MAGEF1:NM_022149		FGFR1OP:NM_007045	TADA2A:NM_001166105	EIF4A1:NM_001204510		EVI2B	NM_006495		DDX47	NM_016355
EFHC1:NM_001172420		MAL:NM_002371		FGG:NM_000509	TAF10:NM_006284	EIF4E:NM_001130678		EVPLL	NM_001145127		DDX59	NM_001031725
EFNA1:NM_004428		MAL2:NM_052886		FHDC1:NM_033393	TAF1C:NM_005679	EIF4E2:NM_004846		EXD1	NM_152596		DEAF1	NM_021008
EFNA3:NM_004952		MAML3:NM_018717		FHL1:NM_001159699	TAF5L:NM_001025247	EIF4EBP1:NM_004095		EXD3	NM_017820		DECR1	NM_001359
EFNA4:NM_005227		MAN2B2:NM_015274		FHL3:NM_004468	TAL2:NM_005421	EIF4ENIF1:NM_001164501		EXOC6	NM_001013848		DECR2	NM_020664
EFR3B:NM_014971		MAP3K13:NM_004721		FHL5:NM_001170807	TAOK3:NM_016281	EIF4G3:NM_001198801		EXOG	NM_001145464		DEDD	NM_001039711
EGFL8:NM_030652		MAP4K4:NM_004834		FHOD1:NM_013241	TAT:NM_000353	EIF5A:NM_001143760		EXOSC1	NM_016046		DEFB115	NM_001037730
EGFLAM:NM_152403		MAP6D1:NM_024871		FIG4:NM_014845	TBX3:NM_005996	ELANE:NM_001972		EXOSC2	NM_014285		DEFB116	NM_001037731
EGLN1:NM_022051		MAPK15:NM_139021		FILIP1:NM_015687	TCEA1:NM_006756	ELAVL1:NM_001419		EXOSC7	NM_015004		DEFB118	NM_054112
EGR4:NM_001965		MAPK8IP3:NM_001040439		FKBP14:NM_017946	TCF24:NM_001193502	ELAVL3:NM_001420		EXPH5	NM_015065		DEFB119	NM_153289
EHBP1:NM_001142614		MASP1:NM_001031849		FKBP3:NM_002013	TCF25:NM_014972	ELF4:NM_001127197		EXTL1	NM_004455		DEFB121	NM_001011878
EHBP1L1:NM_001099409		MATN2:NM_002380		FLII:NM_002018	TCHP:NM_001143852	ELFN1:NM_001128636		EYA3	NM_001990		DEFB122	NR_002577
EHF:NM_012153		MATN3:NM_002381		FLJ10661:NR_024361	TCP11L1:NM_001145541	ELL3:NM_025165		EYA4	NM_004100		DEFB123	NM_153324
EIF1AD:NM_032325		MB21D2:NM_178496		FLJ11235:NR_027706	TCTN1:NM_001082537	ELOF1:NM_032377		EYS	NM_001142800		DEFB124	NM_001037500
EIF2AK3:NM_004836		MBNL1:NM_021038		FLJ27352:NM_001198784	TCTN2:NM_001143850	ELOVL3:NM_152310		EZH1	NM_001991		DEFB125	NM_153325
EIF2B4:NM_001034116		MBOAT1:NM_001080480		FLJ33065:NR_033965	TDG:NM_003211	ELOVL6:NM_001130721		EZR	NM_001111077		DEFB126	NM_030931
EIF2D:NM_001201478		MBOAT2:NM_138799		FLJ34503:NR_027060	TDP1:NM_001008744	ELP3:NM_018091		F11	NM_000128		DEFB127	NM_139074
EIF2S2:NM_003908		MC3R:NM_019888		FLJ34690:NR_034144	TDRD9:NM_153046	EMCN:NM_001159694		F2R	NM_001992		DEFB128	NM_001037732
EIF3F:NM_003754		MCART2:NM_001034172		FLJ35024:NR_015375	TECPR2:NM_001172631	EMR1:NM_001974		F2RL1	NM_005242		DEFB129	NM_080831
EIF3IP1:NR_003024		MCCC1:NM_020166		FLJ37543:NM_173667	TEPP:NM_199046	EMR4P:NR_024075		F2RL2	NM_004101		DEFB132	NM_207469
EIF4EBP2:NM_004096		MCEE:NM_032601		FLJ38109:NR_037897	TESC:NM_001168325	ENC1:NM_003633		FABP3	NM_004102		DEGS1	NM_003676
EIF4G2:NM_001042559		MCF2L2:NM_015078		FLJ39582:NR_027051	TET1:NM_030625	ENDOG:NM_004435		FABP7	NM_001446		DEK	NM_001134709
EIF5AL1:NM_001099692		MCM8:NM_032485		FLJ39639:NR_033904	TEX21P:NR_033777	ENO1:NM_001201483		FAHD1	NM_001018104		DEM1	NM_022774
EIF6:NM_002212		MECOM:NM_001105077		FLJ39653:NR_027696	TFCP2:NM_001173452	ENO3:NM_001193503		FAM106A	NR_026809		DENND1B	NM_144977
ELAC1:NM_018696		MED12L:NM_053002		FLJ40194:NR_034161	TGDS:NM_014305	ENOPH1:NM_021204		FAM106C	NR_026810		DENND1C	NM_024898
ELF3:NM_001114309		MED30:NM_080651		FLJ40292:NR_024341	TGFBR3:NM_001195683	ENOX2:NM_006375		FAM107A	NM_001076778		DENND2A	NM_015689
ELF5:NM_001422		MEF2D:NM_005920		FLJ42709:NR_015369	TGS1:NM_024831	ENPEP:NM_001977		FAM107B	NM_031453		DENND2D	NM_024901
ELK4:NM_001973		MEP1B:NM_005925		FLJ43390:NR_015358	THAP4:NM_001164356	ENPP6:NM_153343		FAM108A1	NM_001130111		DENND4B	NM_014856
ELMO1:NM_001039459		METRN:NM_024042		FLJ44054:NR_024609	THOC5:NM_001002877	ENTHD1:NM_152512		FAM109B	NM_001002034		DENND5A	NM_015213
ELMO2:NM_133171		METRNL:NM_001004431		FLJ44511:NR_033963	TIMM44:NM_006351	ENTPD4:NM_001128930		FAM116A	NM_152678		DENND5B	NM_144973
ELMOD3:NM_001135021		MFI2:NM_005929		FLJ45983:NR_024255	TLL1:NM_001204760	ENTPD5:NM_001249		FAM116B	NM_001001794		DEPDC1	NM_001114120
ELOVL2:NM_017770		MFN1:NM_033540		FLJ46257:NR_033377	TM9SF2:NM_004800	EP300:NM_001429		FAM117A	NM_030802		DEPDC5	NM_001007188
ELP4:NM_019040		MFSD1:NM_001167903		FLJ46361:NR_003570	TMED2:NM_006815	EPB41:NM_001166005		FAM118A	NM_001104595		DEPDC7	NM_001077242
ELTD1:NM_022159		MFSD3:NM_138431		FLJ46906:NR_033896	TMED5:NM_001167830	EPB41L4B:NM_018424		FAM120B	NM_032448		DEPTOR	NM_022783
EMBP1:NR_003955		MFSD7:NM_032219		FLNA:NM_001110556	TMEM116:NM_001193453	EPB42:NM_000119		FAM134C	NM_178126		DERA	NM_015954
EMG1:NM_006331		MFSD9:NM_032718		FMN1:NM_001103184	TMEM120B:NM_001080825	EPB49:NM_001114135		FAM135A	NM_001105531		DERL1	NM_001134671
EMILIN1:NM_007046		MGAM:NM_004668		FMR1:NM_001185075	TMEM164:NM_032227	EPHA8:NM_001006943		FAM149A	NM_001006655		DGAT1	NM_012079
EMILIN3:NM_052846		MGAT4A:NM_001160154		FMR1-AS1:NR_024499	TMEM229B:NM_182526	EPHB2:NM_004442		FAM151B	NM_205548		DGKA	NM_001345
EML1:NM_001008707		MGC2752:NR_026052		FMR1NB:NM_152578	TMEM25:NM_001144034	EPHX2:NM_001979		FAM154A	NM_153707		DGKI	NM_004717
EML4:NM_001145076		MGC2889:NR_026877		FNDC1:NM_032532	TMEM38B:NM_018112	EPM2AIP1:NM_014805		FAM159B	NM_001164442		DGKQ	NM_001347
EMX1:NM_004097		MGC44328:NR_034167		FNDC5:NM_001171940	TMEM52:NM_178545	EPN1:NM_001130071		FAM162B	NM_001085480		DGUOK	NM_080916
EN2:NM_001427		MGMT:NM_002412		FNDC8:NM_017559	TMEM60:NM_032936	EPN2:NM_001102664		FAM163B	NM_001080515		DHPS	NM_001930
ENAH:NM_001008493		MGST3:NM_004528		FNDC9:NM_001001343	TMEM68:NM_152417	EPOR:NM_000121		FAM165B	NM_058182		DHX32	NM_018180
ENO2:NM_001975		MIR1-1:NR_029780		FOLH1B:NM_153696	TMEM86A:NM_153347	EPS8L1:NM_017729		FAM166A	NM_001001710		DHX35	NM_001190809
ENOSF1:NM_001126123		MIR1204:NR_031609		FOLR4:NM_001199206	TMEM8A:NM_021259	EPS8L2:NM_022772		FAM169A	NM_015566		DHX57	NM_198963
ENPP4:NM_014936		MIR1205:NR_031610		FOXA1:NM_004496	TMEM90A:NM_001105579	ERAL1:NM_005702		FAM170A	NM_001163991		DHX9	NM_001357
ENPP5:NM_021572		MIR1206:NR_031611		FOXD1:NM_004472	TMEM9B:NM_020644	ERAP1:NM_001040458		FAM171A1	NM_001010924		DIDO1	NM_001193369
ENSA:NM_004436		MIR1207:NR_031612		FOXO3:NM_001455	TMPO:NM_001032283	ERAP2:NM_001130140		FAM171A2	NM_198475		DIRAS3	NM_004675
EPAS1:NM_001430		MIR1208:NR_031613		FOXO3B:NR_026718	TMPRSS11E:NM_014058	ERAS:NM_181532		FAM172A	NM_001163417		DISC1	NM_001012957
EPB41L1:NM_012156		MIR1224:NR_030410		FOXP1:NM_032682	TMPRSS12:NM_182559	ERBB2IP:NM_001006600		FAM174A	NM_198507		DISC2	NR_002227
EPB41L3:NM_012307		MIR1234:NR_031600		FOXR2:NM_198451	TNFAIP2:NM_006291	ERC2:NM_015576		FAM175A	NM_139076		DISP1	NM_032890
EPC2:NM_015630		MIR124-3:NR_029670		FPGS:NM_001018078	TNFRSF19:NM_001204458	ERCC6L:NM_017669		FAM179B	NM_015091		DKFZp686K1684	NR_033971
EPCAM:NM_002354		MIR1248:NR_031650		FRA10AC1:NM_145246	TNFSF11:NM_003701	ERI1:NM_153332		FAM184A	NM_001100411		DKFZp686O24166	NM_001202439
EPDR1:NM_017549		MIR1250:NR_031652		FRG2B:NM_001080998	TNNI2:NM_001145829	ERI2:NM_001142725		FAM184B	NM_015688		DKK3	NM_001018057
EPHA2:NM_004431		MIR1257:NR_031658		FRK:NM_002031	TOLLIP:NM_019009	ERLIN1:NM_001100626		FAM188A	NM_024948		DKK4	NM_014420
EPHA6:NM_001080448		MIR1324:NR_031714		FRMD1:NM_001122841	TOMM5:NM_001001790	ERN2:NM_033266		FAM18B1	NM_016078		DLD	NM_000108
EPHB1:NM_004441		MIR133A2:NR_029676		FRMD3:NM_174938	TPCN1:NM_001143819	ERO1L:NM_014584		FAM18B2	NM_001135036		DLEU2L	NR_002771
EPHX1:NM_000120		MIR133B:NR_029903		FRMD4B:NM_015123	TPH1:NM_004179	ERP44:NM_015051		FAM18B2-CDRT4	NM_001204478		DLG1	NM_001098424
EPHX4:NM_173567		MIR15B:NR_029663		FRMD6:NM_001042481	TPP1:NM_000391	ERRFI1:NM_018948		FAM190A	NM_001145065		DLG5	NM_004747
EPRS:NM_004446		MIR16-2:NR_029525		FRMPD2P1:NR_033172	TPTE2P2:NR_033775	ESCO2:NM_001017420		FAM198A	NM_001129908		DLGAP4	NM_014902
EPS8:NM_004447		MIR187:NR_029616		FSCB:NM_032135	TRAF3:NM_001199427	ESR2:NM_001040275		FAM19A5	NM_015381		DLGAP5	NM_001146015
EPS8L3:NM_024526		MIR1914:NR_031735		FST:NM_006350	TRAF3IP1:NM_001139490	ESRP2:NM_024939		FAM200B	NM_001145191		DLK2	NM_023932
EPT1:NM_033505		MIR200A:NR_029834		FSTL4:NM_015082	TRAFD1:NM_001143906	ESX1:NM_153448		FAM20C	NM_020223		DLX5	NM_005221
ERBB2:NM_004448		MIR200B:NR_029639		FTCD:NM_006657	TRAPPC2L:NM_016209	ETFDH:NM_004453		FAM23A	NM_001098844		DLX6	NM_005222
ERC1:NM_178039		MIR2053:NR_031745		FTSJ3:NM_017647	TRAPPC4:NM_016146	ETV4:NM_001079675		FAM26D	NM_153036		DLX6-AS1	NR_015448
ERGIC3:NM_015966		MIR206:NR_029713		FUCA2:NM_032020	TREH:NM_007180	EVI2A:NM_001003927		FAM26E	NM_153711		DNAH14	NM_001145154
ERMAP:NM_001017922		MIR296:NR_029844		FUNDC2:NM_023934	TRIAP1:NM_016399	EVI2B:NM_006495		FAM26F	NM_001010919		DNAH5	NM_001369
ERO1LB:NM_019891		MIR298:NR_030580		FUS:NM_001170634	TRIM3:NM_006458	EVI5L:NM_001159944		FAM3A	NM_001171132		DNAH6	NM_001370
ERP27:NM_152321		MIR302F:NR_031684		FUT4:NM_002033	TRIM36:NM_018700	EVPLL:NM_001145127		FAM3B	NM_058186		DNAJB6	NM_005494
ERVFRDE1:NM_207582		MIR3065:NR_036151		FUT7:NM_004479	TRIM66:NM_014818	EXD1:NM_152596		FAM46A	NM_017633		DNAJB9	NM_012328
ESPN:NM_031475		MIR30B:NR_029666		FXYD2:NM_001680	TRMT61A:NM_152307	EXD3:NM_017820		FAM46B	NM_052943		DNAJC11	NM_018198
ESR2:NM_001040275		MIR30D:NR_029599		FXYD5:NM_001164605	TRPM6:NM_001177311	EXOC6:NM_001013848		FAM47A	NM_203408		DNAJC14	NM_032364
ESRP1:NM_001034915		MIR31:NR_029505		FXYD6:NM_001164831	TRPV4:NM_001177428	EXOSC2:NM_014285		FAM47B	NM_152631		DNAJC19	NM_001190233
ESRRG:NM_001134285		MIR3124:NR_036070		FXYD6-FXYD2:NM_001204268	TSC22D1:NM_006022	EXOSC8:NM_181503		FAM47C	NM_001013736		DNAJC2	NM_001129887
ESYT2:NM_020728		MIR3125:NR_036072		FYCO1:NM_024513	TSG101:NM_006292	EXOSC9:NM_001034194		FAM50A	NM_004699		DNAJC21	NM_001012339
ESYT3:NM_031913		MIR3127:NR_036074		FYN:NM_002037	TSNAX-DISC1:NR_028393	EXPH5:NM_015065		FAM54A	NM_001099286		DNAJC24	NM_181706
ETAA1:NM_019002		MIR3151:NR_036106		FZD4:NM_012193	TTC36:NM_001080441	EXTL1:NM_004455		FAM54B	NM_001099625		DNAJC27	NM_001198559
ETFA:NM_000126		MIR3177:NR_036138		G3BP1:NM_005754	TTC39B:NM_001168339	EXTL3:NM_001440		FAM55A	NM_152315		DNAJC30	NM_032317
ETNK1:NM_001039481		MIR3179-1:NR_036140		G6PD:NM_000402	TTC7B:NM_001010854	EYA3:NM_001990		FAM55B	NM_182495		DNAJC5	NM_025219
ETNK2:NM_018208		MIR3179-2:NR_036143		GAB3:NM_001081573	TTL:NM_153712	EZH1:NM_001991		FAM55D	NM_001077639		DNAJC5G	NM_173650
ETV1:NM_001163147		MIR3179-3:NR_036145		GABPB1:NM_005254	TUB:NM_003320	EZR:NM_001111077		FAM58A	NM_001130997		DNAJC6	NM_014787
ETV3:NM_001145312		MIR3180-1:NR_036141		GABRA2:NM_000807	TUBB3:NM_001197181	F11:NM_000128		FAM69B	NM_152421		DNASE2	NM_001375
ETV3L:NM_001004341		MIR3180-2:NR_036142		GABRA4:NM_000809	TUBB6:NM_032525	F2R:NM_001992		FAM71E2	NM_001145402		DNASE2B	NM_021233
EVL:NM_016337		MIR3180-3:NR_036144		GABRA5:NM_000810	TWIST2:NM_057179	F2RL1:NM_005242		FAM73B	NM_032809		DNHD1	NM_173589
EXO1:NM_003686		MIR3186:NR_036152		GABRB3:NM_000814	TXNL4B:NM_001142317	F2RL2:NM_004101		FAM76A	NM_001143912		DNM3	NM_001136127
EXOC2:NM_018303		MIR3192:NR_036160		GABRE:NM_004961	TXNRD1:NM_001093771	FA2H:NM_024306		FAM78A	NM_033387		DNMT3A	NM_022552
EXOC4:NM_001037126		MIR3193:NR_036161		GABRG1:NM_173536	TYMP:NM_001113756	FABP2:NM_000134		FAM81B	NM_152548		DNMT3B	NM_006892
EXOC5:NM_006544		MIR3194:NR_036162		GABRG3:NM_033223	UBAC2:NM_001144072	FABP3:NM_004102		FAM82A2	NM_018145		DNTTIP1	NM_052951
EXOC6B:NM_015189		MIR3196:NR_036163		GABRQ:NM_018558	UBC:NM_021009	FABP6:NM_001040442		FAM83F	NM_138435		DNTTIP2	NM_014597
EXOC8:NM_175876		MIR338:NR_029897		GABRR1:NM_002042	UBE2F:NM_080678	FAM100A:NM_145253		FAM83G	NM_001039999		DOCK4	NM_014705
EYA2:NM_005244		MIR3610:NR_037404		GABRR2:NM_002043	UBE2F-SCLY:NR_037904	FAM101B:NM_182705		FAM9C	NM_174901		DOCK7	NM_033407
EZH2:NM_001203247		MIR3675:NR_037446		GAD2:NM_000818	UBE4A:NM_001204077	FAM106A:NR_026809		FANCB	NM_001018113		DOK1	NM_001197260
F10:NM_000504		MIR378C:NR_036180		GADL1:NM_207359	UBR3:NM_172070	FAM108A1:NM_001130111		FANCM	NM_020937		DOK5	NM_018431
F11R:NM_016946		MIR3919:NR_037483		GAL3ST1:NM_004861	UBR7:NM_001100417	FAM108B1:NM_001025780		FAT1	NM_005245		DOK7	NM_001164673
F13A1:NM_000129		MIR4258:NR_036212		GALK2:NM_001001556	UBXN4:NM_014607	FAM109B:NM_001002034		FAT3	NM_001008781		DPEP2	NM_022355
F13B:NM_001994		MIR4273:NR_036235		GALNT10:NM_198321	UEVLD:NM_001040697	FAM114A1:NM_138389		FBLN1	NM_001996		DPEP3	NM_001129758
F3:NM_001178096		MIR4274:NR_036238		GALNT4:NM_003774	UHRF1:NM_001048201	FAM116A:NM_152678		FBLN2	NM_001004019		DPF1	NM_001135155
F5:NM_000130		MIR4278:NR_036242		GALNT7:NM_017423	UHRF1BP1L:NM_001006947	FAM116B:NM_001001794		FBN1	NM_000138		DPH1	NM_001383
F7:NM_000131		MIR429:NR_029957		GALNTL2:NM_054110	ULK1:NM_003565	FAM118A:NM_001104595		FBXL17	NM_001163315		DPH3P1	NM_080750
FAAH:NM_001441		MIR4297:NR_036179		GALP:NM_001145546	UNC119B:NM_001080533	FAM120A:NM_014612		FBXL2	NM_001171713		DPM1	NM_003859
FABP12:NM_001105281		MIR4313:NR_036198		GALR1:NM_001480	UNC13B:NM_006377	FAM120AOS:NM_198841		FBXL21	NM_012159		DPM3	NM_153741
FABP4:NM_001442		MIR4318:NR_036202		GAPT:NM_152687	UNG:NM_003362	FAM120C:NM_017848		FBXL4	NM_012160		DPP6	NM_001039350
FABP5:NM_001444		MIR4319:NR_036203		GARNL3:NM_032293	UPF0639:NM_001161498	FAM122B:NM_001166599		FBXL5	NM_001193534		DPPA3	NM_199286
FABP5P3:NR_002935		MIR4325:NR_036219		GAS1:NM_002048	UPF2:NM_015542	FAM122C:NM_001170779		FBXO17	NM_024907		DPT	NM_001937
FABP9:NM_001080526		MIR4326:NR_036220		GAS2L2:NM_139285	UPK2:NM_006760	FAM123A:NM_199138		FBXO18	NM_032807		DPY19L1P1	NR_036680
FAHD1:NM_001018104		MIR491:NR_030166		GATA3:NM_001002295	URB2:NM_014777	FAM124A:NM_145019		FBXO27	NM_178820		DPY19L2P2	NR_003561
FAIM:NM_001033031		MIR548A1:NR_030312		GATM:NM_001482	USH1C:NM_005709	FAM133A:NM_001171109		FBXO30	NM_032145		DPY19L2P4	NR_003551
FAIM3:NM_001142473		MIR548H2:NR_031678		GATSL3:NM_001037666	USP10:NM_005153	FAM134C:NM_178126		FBXO38	NM_030793		DPY19L4	NM_181787
FAM102B:NM_001010883		MIR551B:NR_030294		GBA3:NM_001128432	USP30:NM_032663	FAM13A:NM_001015045		FBXO5	NM_001142522		DPY30	NM_032574
FAM110B:NM_147189		MIR569:NR_030295		GBGT1:NM_021996	USP37:NM_020935	FAM13AOS:NR_002806		FBXW10	NM_031456		DPYS	NM_001385
FAM111B:NM_001142704		MIR570:NR_030296		GCDH:NM_000159	USP44:NM_001042403	FAM13B:NM_001101800		FBXW12	NM_001159929		DPYSL5	NM_020134
FAM129A:NM_052966		MIR599:NR_030329		GCFC1:NM_013329	USP48:NM_032236	FAM149A:NM_001006655		FBXW5	NM_018998		DQX1	NM_133637
FAM131C:NM_182623		MIR645:NR_030375		GCNT3:NM_004751	USP49:NM_018561	FAM151B:NM_205548		FBXW7	NM_001013415		DR1	NM_001938
FAM133B:NM_001040057		MIR647:NR_030377		GCOM1:NM_001018090	UTP20:NM_014503	FAM155B:NM_015686		FCAR	NM_002000		DRAM2	NM_178454
FAM136A:NM_032822		MIR650:NR_030755		GDE1:NM_016641	VAC14:NM_018052	FAM160B2:NM_022749		FCHO2	NM_001146032		DRD4	NM_000797
FAM138B:NR_026821		MIR657:NR_030394		GDEP:NR_026555	VCPIP1:NM_025054	FAM161B:NM_152445		FCHSD2	NM_014824		DRG1	NM_004147
FAM150A:NM_207413		MIR661:NR_030383		GDI1:NM_001493	VIL1:NM_007127	FAM166B:NM_001099951		FCN1	NM_002003		DROSHA	NM_001100412
FAM151A:NM_176782		MIR662:NR_030384		GDI2:NM_001115156	VPS26A:NM_001035260	FAM167A:NM_053279		FCN2	NM_004108		DSCC1	NM_024094
FAM153A:NM_173663		MIR875:NR_030596		GDPD3:NM_024307	VPS29:NM_016226	FAM167B:NM_032648		FCN3	NM_003665		DSN1	NM_001145315
FAM154A:NM_153707		MIR9-1:NR_029691		GEMIN5:NM_015465	VPS33A:NM_022916	FAM169A:NM_015566		FDX1	NM_004109		DSTNP2	NR_033796
FAM154B:NM_001008226		MIR922:NR_030627		GFI1B:NM_001135031	VPS35:NM_018206	FAM170A:NM_001163991		FDXACB1	NM_138378		DSTYK	NM_015375
FAM160A2:NM_001098794		MIR937:NR_030633		GFRA1:NM_001145453	VPS37B:NM_024667	FAM171A2:NM_198475		FEM1A	NM_018708		DTNB	NM_021907
FAM163A:NM_173509		MIR939:NR_030635		GH1:NM_000515	VPS53:NM_018289	FAM172A:NM_001163417		FEM1C	NM_020177		DTX2	NM_001102594
FAM176A:NM_001135032		MIR941-1:NR_030637		GH2:NM_002059	VRTN:NM_018228	FAM174A:NM_198507		FER	NM_005246		DUS1L	NM_022156
FAM177B:NM_207468		MIR941-2:NR_030638		GHRL:NM_001134941	VSIG10:NM_019086	FAM175A:NM_139076		FERD3L	NM_152898		DUS2L	NM_017803
FAM179A:NM_199280		MIR941-3:NR_030639		GHRLOS:NR_004431	VSX2:NM_182894	FAM184B:NM_015688		FEZ1	NM_005103		DUS4L	NM_181581
FAM180A:NM_205855		MIR944:NR_030642		GIN1:NM_017676	VTI1B:NM_006370	FAM189A2:NM_001127608		FEZF2	NM_018008		DUSP10	NM_007207
FAM182B:NR_026714		MITD1:NM_138798		GIP:NM_004123	WARS:NM_004184	FAM197Y2P:NR_001553		FFAR2	NM_005306		DUSP11	NM_003584
FAM183B:NR_028347		MKI67:NM_001145966		GJA1:NM_000165	WBP4:NM_007187	FAM199X:NM_207318		FGD5	NM_152536		DUSP12	NM_007240
FAM188B:NM_032222		MKKS:NM_018848		GJA10:NM_032602	WDFY1:NM_020830	FAM22F:NM_017561		FGF22	NM_020637		DUSP15	NM_001012644
FAM189B:NM_006589		MLF1:NM_001130156		GJA4:NM_002060	WDR12:NM_018256	FAM22G:NM_001045477		FGFBP1	NM_005130		DUSP16	NM_030640
FAM190B:NM_018999		MLLT3:NM_004529		GJB3:NM_001005752	WDR20:NM_144574	FAM27L:NR_028336		FGFBP2	NM_031950		DUSP18	NM_152511
FAM193A:NM_003704		MLN:NM_001040109		GJB4:NM_153212	WDR25:NM_001161476	FAM38A:NM_001142864		FGFR1OP	NM_007045		DUSP23	NM_017823
FAM196A:NM_001039762		MME:NM_000902		GJB5:NM_005268	WDR47:NM_001142550	FAM41AY1:NR_028083		FGR	NM_001042729		DUSP26	NM_024025
FAM20B:NM_014864		MMP16:NM_005941		GJD2:NM_020660	WDR66:NM_001178003	FAM41AY2:NR_028084		FHIT	NM_001166243		DUSP27	NM_001080426
FAM20C:NM_020223		MOCOS:NM_017947		GLB1:NM_000404	WDR70:NM_018034	FAM43B:NM_207334		FHL5	NM_001170807		DUSP5P	NR_002834
FAM22A:NM_001099338		MOCS3:NM_014484		GLCCI1:NM_138426	WEE1:NM_001143976	FAM45B:NR_027141		FIBCD1	NM_001145106		DUSP8	NM_004420
FAM22D:NM_001009610		MPP7:NM_173496		GLDN:NM_181789	WFDC1:NM_021197	FAM46B:NM_052943		FIG4	NM_014845		DVL1	NM_004421
FAM35A:NM_019054		MRFAP1:NM_033296		GLIS3:NM_001042413	WSB2:NM_018639	FAM46D:NM_001170574		FIGF	NM_004469		DVL3	NM_004423
FAM36A:NM_198076		MRFAP1L1:NM_203462		GLRA1:NM_000171	WSCD2:NM_014653	FAM47A:NM_203408		FILIP1	NM_015687		DYNC1H1	NM_001376
FAM38B:NM_022068		MRGPRX1:NM_147199		GLRX:NM_001118890	WWOX:NM_130791	FAM47B:NM_152631		FIZ1	NM_032836		DYNC1I1	NM_001135556
FAM3C:NM_001040020		MRPL12:NM_002949		GLT6D1:NM_182974	XBP1:NM_001079539	FAM47C:NM_001013736		FKBP1AP1	NR_024162		DYNC1LI2	NM_006141
FAM40A:NM_033088		MRPL13:NM_014078		GLT8D1:NM_001010983	XRCC3:NM_001100118	FAM48A:NM_001014286		FKBP3	NM_002013		DYNC2LI1	NM_001193464
FAM40B:NM_001134336		MRPL20:NM_017971		GLYCTK:NM_001144951	YSK4:NM_001018046	FAM48B1:NM_001136234		FLCN	NM_144606		DYNLRB1	NM_014183
FAM41C:NR_027055		MRPL23:NM_021134		GM2A:NM_000405	YY1:NM_003403	FAM48B2:NM_001136233		FLI1	NM_002017		DYRK3	NM_001004023
FAM46C:NM_017709		MRPL30:NM_145212		GMFB:NM_004124	ZBTB1:NM_001123329	FAM53C:NM_001135647		FLII	NM_002018		DYRK4	NM_003845
FAM47E:NM_001136570		MRPL47:NM_020409		GNA13:NM_006572	ZBTB25:NM_006977	FAM54B:NM_001099625		FLJ10038	NR_026891		DYSF	NM_001130455
FAM50B:NM_012135		MRPS22:NM_020191		GNB1L:NM_053004	ZBTB5:NM_014872	FAM57A:NM_024792		FLJ11235	NR_027706		DZIP1L	NM_001170538
FAM58B:NM_001105517		MRPS34:NM_023936		GNB5:NM_006578	ZC3H13:NM_015070	FAM57B:NM_031478		FLJ20518	NR_037925		E2F1	NM_005225
FAM59B:NM_001168241		MRPS5:NM_031902		GNG2:NM_053064	ZC3H18:NM_144604	FAM58A:NM_001130997		FLJ33065	NR_033965		E2F4	NM_001950
FAM5B:NM_021165		MRPS6:NM_032476		GNGT2:NM_001198754	ZCCHC14:NM_015144	FAM64A:NM_001195228		FLJ34503	NR_027060		E2F5	NM_001083588
FAM5C:NM_199051		MRS2:NM_020662		GNL2:NM_013285	ZCCHC7:NM_032226	FAM65A:NM_001193522		FLJ34690	NR_034144		EBAG9	NM_004215
FAM63A:NM_001040217		MSC:NM_005098		GNL3:NM_014366	ZCCHC8:NM_017612	FAM66A:NR_026789		FLJ35024	NR_015375		ECE2	NM_001037324
FAM65B:NM_014722		MSGN1:NM_001105569		GNPDA2:NM_138335	ZDHHC7:NM_001145548	FAM70A:NM_001104544		FLJ35946	NR_033932		ECM1	NM_001202858
FAM66D:NR_027425		MSLN:NM_001177355		GOLGA6L1:NM_001001413	ZFHX3:NM_001164766	FAM71B:NM_130899		FLJ37543	NM_173667		ECRP	NR_033909
FAM70B:NM_182614		MSLNL:NM_001025190		GOLGA7B:NM_001010917	ZFP36L1:NM_004926	FAM71E2:NM_001145402		FLJ39534	NR_033373		ECT2	NM_018098
FAM71A:NM_153606		MST1P2:NR_027504		GOLGA8A:NM_181077	ZFPM1:NM_153813	FAM73B:NM_032809		FLJ39653	NR_027696		EDARADD	NM_080738
FAM71F1:NM_032599		MST1P9:NR_002729		GOLGA8DP:NR_027407	ZFYVE1:NM_021260	FAM75C1:NM_001145124		FLJ40194	NR_034161		EDC4	NM_014329
FAM71F2:NM_001012454		MTAP:NM_002451		GOLGA8IP:NR_024074	ZFYVE21:NM_001198953	FAM75C2:NM_001166137		FLJ40292	NR_024341		EDDM3B	NM_022360
FAM72A:NM_001123168		MTBP:NM_022045		GOPC:NM_001017408	ZFYVE26:NM_015346	FAM76A:NM_001143912		FLJ41200	NR_033863		EDEM2	NM_001145025
FAM72D:NM_207418		MTDH:NM_178812		GORASP1:NM_031899	ZIC2:NM_007129	FAM78A:NM_033387		FLJ41941	NR_024417		EDEM3	NM_025191
FAM74A3:NR_026801		MTERFD1:NM_015942		GOSR2:NM_001012511	ZIC5:NM_033132	FAM81B:NM_152548		FLJ42709	NR_015369		EDN3	NM_000114
FAM75A1:NM_001085452		MTRNR2L3:NM_001190472		GOT1:NM_002079	ZMYM2:NM_001190965	FAM82A2:NM_018145		FLJ44511	NR_033963		EEF1A2	NM_001958
FAM75A2:NM_001040065		MTRR:NM_002454		GOT1L1:NM_152413	ZMYM5:NM_001039649	FAM83F:NM_138435		FLJ45445	NR_028324		EEF1D	NM_001130053
FAM75A3:NM_001083124		MTSS1:NM_014751		GP1BB:NM_000407	ZNF131:NM_003432	FAM83G:NM_001039999		FLJ45983	NR_024255		EFCAB10	NR_027068
FAM75A5:NM_001113541		MUC20:NM_001098516		GPAM:NM_020918	ZNF143:NM_003442	FAM86A:NM_201400		FLJ46257	NR_033377		EFCAB2	NM_001143943
FAM75A7:NM_015667		MUC4:NM_004532		GPC3:NM_001164617	ZNF19:NM_006961	FAM86DP:NR_024241		FLJ46906	NR_033896		EFCAB4A	NM_173584
FAM78B:NM_001017961		MXRA8:NM_032348		GPC4:NM_001448	ZNF195:NM_001130519	FAM92A3:NR_003612		FLNA	NM_001110556		EFCAB4B	NM_001144958
FAM82B:NM_016033		MYADML2:NM_001145113		GPC5:NM_004466	ZNF214:NM_013249	FAM96A:NM_001014812		FLNB	NM_001164317		EFCAB7	NM_032437
FAM83C:NM_178468		MYC:NM_002467		GPD1L:NM_015141	ZNF215:NM_013250	FAM9C:NM_174901		FMNL1	NM_005892		EFEMP1	NM_001039348
FAM83D:NM_030919		MYL5:NM_002477		GPHB5:NM_145171	ZNF23:NM_145911	FANCB:NM_001018113		FNBP1	NM_015033		EFNA1	NM_004428
FAM86B1:NM_001083537		MYLIP:NM_013262		GPNMB:NM_001005340	ZNF239:NM_001099282	FANCC:NM_000136		FNDC1	NM_032532		EFNA3	NM_004952
FAM86C:NM_001099653		MYLK2:NM_033118		GPR112:NM_153834	ZNF26:NM_019591	FAT1:NM_005245		FNDC8	NM_017559		EFNA4	NM_005227
FAM89A:NM_198552		MYNN:NM_001185118		GPR124:NM_032777	ZNF276:NM_001113525	FAT4:NM_024582		FNIP1	NM_001008738		EFR3B	NM_014971
FAM89B:NM_001098784		MYT1:NM_004535		GPR125:NM_145290	ZNF319:NM_020807	FBLN1:NM_001996		FOLH1B	NM_153696		EGFEM1P	NR_021485
FAM90A20:NM_001164453		MYT1L:NM_015025		GPR126:NM_001032394	ZNF469:NM_001127464	FBN2:NM_001999		FOXD1	NM_004472		EGFLAM	NM_152403
FAM90A5:NM_001164455		MZF1:NM_003422		GPR135:NM_022571	ZNF483:NM_133464	FBN3:NM_032447		FOXD4	NM_207305		EGFR	NM_005228
FAM92A1:NM_145269		NAA15:NM_057175		GPR150:NM_199243	ZNF605:NM_001164715	FBP1:NM_000507		FOXO3	NM_001455		EGLN1	NM_022051
FANCI:NM_001113378		NAA20:NM_016100		GPR158:NM_020752	ZNF664-FAM101A:NM_001204299	FBP2:NM_003837		FOXO3B	NR_026718		EGR4	NM_001965
FANCL:NM_001114636		NAALADL2:NM_207015		GPR176:NM_007223	ZNF778:NM_001201407	FBXL12:NM_017703		FOXP1	NM_001012505		EHBP1	NM_001142614
FANK1:NM_145235		NACAP1:NR_002182		GPR27:NM_018971	ZNF821:NM_001201552	FBXL15:NM_024326		FOXRED2	NM_001102371		EHD3	NM_014600
FAR1:NM_032228		NAPB:NM_022080		GPR31:NM_005299	ZNF839:NM_018335	FBXL18:NM_024963		FRA10AC1	NM_145246		EHF	NM_012153
FARS2:NM_006567		NAPRT1:NM_145201		GPR33:NM_001197184	ZNRF3:NM_032173	FBXL20:NM_001184906		FRAT1	NM_005479		EHHADH	NM_001166415
FASLG:NM_000639		NARFL:NM_022493		GPR50:NM_004224	ZRANB1:NM_017580	FBXO16:NM_172366		FRAT2	NM_012083		EIF2AK1	NM_001134335
FASTK:NM_006712		NBAS:NM_015909		GPR6:NM_005284	ZRANB3:NM_032143	FBXO28:NM_001136115		FREM1	NM_001177704		EIF2AK2	NM_001135651
FAU:NM_001997		NBPF1:NM_017940		GPR62:NM_080865		FBXO34:NM_017943		FRG1	NM_004477		EIF2AK3	NM_004836
FBXL14:NM_152441		NBPF16:NM_001102663		GPR63:NM_001143957		FBXO36:NM_174899		FRG2	NM_001005217		EIF2B4	NM_001034116
FBXO11:NM_001190274		NBPF9:NM_001037675		GPR83:NM_016540		FBXO39:NM_153230		FRG2C	NM_001124759		EIF2B5	NM_003907
FBXO22:NM_012170		NCALD:NM_001040624		GPR98:NM_032119		FBXO47:NM_001008777		FRK	NM_002031		EIF2C2	NM_001164623
FBXO22OS:NR_003136		NCAPH:NM_015341		GPRC6A:NM_148963		FBXO8:NM_012180		FRMD1	NM_001122841		EIF2D	NM_001201478
FBXO3:NM_012175		NCBP2:NM_001042540		GPRIN3:NM_198281		FBXW12:NM_001159927		FRMD4A	NM_018027		EIF2S2	NM_003908
FBXO41:NM_001080410		NCEH1:NM_001146276		GPSM1:NM_001145638		FBXW4:NM_022039		FRMD5	NM_032892		EIF2S3	NM_001415
FBXO42:NM_018994		NCF1B:NR_003186		GPX3:NM_002084		FCAR:NM_002000		FRMPD4	NM_014728		EIF3E	NM_001568
FBXO48:NM_001024680		NCRNA00028:NR_024358		GPX8:NM_001008397		FCER2:NM_002002		FRYL	NM_015030		EIF3F	NM_003754
FCAMR:NM_001122979		NCRNA00029:NR_028295		GRAMD1B:NM_020716		FCF1:NM_015962		FSCB	NM_032135		EIF3H	NM_003756
FCER1A:NM_002001		NCRNA00051:NR_024378		GRAMD4:NM_015124		FCN3:NM_003665		FSD1	NM_024333		EIF3IP1	NR_003024
FCER1G:NM_004106		NCRNA00176:NR_027686		GREM1:NM_001191322		FDFT1:NM_004462		FST	NM_006350		EIF3K	NM_013234
FCGR2A:NM_001136219		NCRNA00186:NR_037841		GRIA1:NM_000827		FDX1L:NM_001031734		FSTL3	NM_005860		EIF3M	NM_006360
FCGR2B:NM_001002273		NCRNA00221:NR_027457		GRIA4:NM_000829		FEM1A:NM_018708		FSTL5	NM_001128427		EIF4A2	NM_001967
FCGR2C:NM_201563		NCRNA00226:NR_033375		GRIK1:NM_000830		FEM1C:NM_020177		FTCD	NM_006657		EIF4A3	NM_014740
FCGR3A:NM_000569		NCRNA00240:NR_026775		GRIK1-AS1:NR_027021		FER:NM_005246		FTHL17	NM_031894		EIF4B	NM_001417
FCGR3B:NM_000570		NCRNA00255:NR_033886		GRIK2:NM_001166247		FERMT2:NM_001135000		FTMT	NM_177478		EIF4EBP1	NM_004095
FCRL1:NM_001159397		NCRNA00261:NR_001558		GRIK3:NM_000831		FGD1:NM_004463		FTSJ3	NM_017647		EIF4ENIF1	NM_001164501
FCRL2:NM_030764		NDRG1:NM_001135242		GRIN1:NM_000832		FGD3:NM_001083536		FUBP3	NM_003934		EIF4G1	NM_001194946
FCRL3:NM_052939		NDUFB5:NM_001199957		GRIN2A:NM_001134408		FGD6:NM_018351		FUCA2	NM_032020		EIF4G2	NM_001042559
FCRL4:NM_031282		NDUFB9:NM_005005		GRINL1A:NM_001018102		FGF11:NM_004112		FUT7	NM_004479		EIF4H	NM_022170
FCRL5:NM_001195388		NDUFC1:NM_001184986		GRIP2:NM_001080423		FGF16:NM_003868		FUT9	NM_006581		EIF5A2	NM_020390
FCRL6:NM_001004310		NECAB1:NM_022351		GRK5:NM_005308		FGF17:NM_003867		FXYD2	NM_001680		EIF6	NM_002212
FCRLA:NM_001184866		NEURL3:NR_026875		GRM1:NM_000838		FGF2:NM_002006		FXYD6	NM_001164831		ELF1	NM_001145353
FCRLB:NM_001002901		NF1P1:NR_028506		GRM2:NM_000839		FGF20:NM_019851		FXYD6-FXYD2	NM_001204268		ELF2	NM_006874
FDPS:NM_001135821		NHLRC1:NM_198586		GRM5:NM_000842		FGF22:NM_020637		FYCO1	NM_024513		ELF3	NM_001114309
FECH:NM_000140		NIPAL2:NM_024759		GRXCR1:NM_001080476		FGF8:NM_006119		FYN	NM_002037		ELF4	NM_001127197
FER1L4:NR_024377		NKAIN4:NM_152864		GSC2:NM_005315		FGL1:NM_004467		FZD2	NM_001466		ELF5	NM_001422
FES:NM_001143783		NKD2:NM_033120		GSG1L:NM_001109763		FGR:NM_001042729		FZR1	NM_001136197		ELK4	NM_001973
FEZF1:NM_001024613		NKX2-4:NM_033176		GSPT2:NM_018094		FHIT:NM_001166243		G6PC	NM_000151		ELMO2	NM_133171
FGF10:NM_004465		NKX6-2:NM_177400		GSTO1:NM_001191002		FIBCD1:NM_001145106		G6PC3	NM_138387		ELMO3	NM_024712
FGF12:NM_004113		NLGN1:NM_014932		GSTO2:NM_001191013		FIGF:NM_004469		G6PD	NM_000402		ELN	NM_000501
FGF18:NM_003862		NMD3:NM_015938		GTF2A2:NM_004492		FIZ1:NM_032836		GAB4	NM_001037814		ELP4	NM_019040
FGF23:NM_020638		NME3:NM_002513		GTF3C5:NM_001122823		FKBP10:NM_021939		GABPB1	NM_005254		ELTD1	NM_022159
FGF6:NM_020996		NMNAT3:NM_001200047		GTPBP4:NM_012341		FKBP1AP1:NR_024162		GABRR1	NM_002042		EMBP1	NR_003955
FGGY:NM_001113411		NMS:NM_001011717		GUCY1A2:NM_000855		FKSG43:NR_033742		GABRR2	NM_002043		EME2	NM_001010865
FGL2:NM_006682		NOC2L:NM_015658		GUCY2GP:NR_028134		FLCN:NM_144606		GAD2	NM_000818		EMG1	NM_006331
FH:NM_000143		NOL4:NM_001198546		GUF1:NM_021927		FLJ10038:NR_026891		GADD45B	NM_015675		EMID1	NM_133455
FIBIN:NM_203371		NOL7:NM_016167		GZMA:NM_006144		FLJ13197:NR_026804		GADL1	NM_207359		EMID2	NM_133457
FIBP:NM_004214		NOMO1:NM_014287		GZMK:NM_002104		FLJ14107:NR_027715		GALNTL2	NM_054110		EMILIN1	NM_007046
FIGLA:NM_001004311		NOTCH2NL:NM_203458		H2AFB1:NM_001017990		FLJ20021:NR_033874		GALNTL6	NM_001034845		EMILIN3	NM_052846
FIGNL1:NM_001042762		NOTCH3:NM_000435		H2AFB2:NM_001017991		FLJ21408:NR_037184		GALP	NM_001145546		EMP1	NM_001423
FITM2:NM_001080472		NOTUM:NM_178493		H2AFB3:NM_080720		FLJ22184:NM_001190467		GALR3	NM_003614		EMR1	NM_001974
FJX1:NM_014344		NOV:NM_002514		H2AFY:NM_001040158		FLJ25758:NR_024372		GAMT	NM_000156		EMR4P	NR_024075
FKBP1B:NM_004116		NPAS2:NM_002518		H2BFM:NM_001164416		FLJ31306:NR_029434		GANC	NM_198141		EMX1	NM_004097
FKBP4:NM_002014		NPB:NM_148896		H2BFWT:NM_001002916		FLJ33630:NR_015360		GAPDHS	NM_014364		EN2	NM_001427
FKBP9L:NR_003949		NPBWR2:NM_005286		HABP2:NM_001177660		FLJ35946:NR_033932		GAPT	NM_152687		ENAH	NM_001008493
FKBPL:NM_022110		NPEPL1:NM_001204872		HACL1:NM_012260		FLJ36000:NR_027084		GART	NM_000819		ENO1	NM_001201483
FKSG83:NM_032030		NPFFR1:NM_022146		HAND1:NM_004821		FLJ39534:NR_033373		GAS2L2	NM_139285		ENO2	NM_001975
FLG:NM_002016		NPIP:NM_006985		HAND2:NM_021973		FLJ40504:NR_028334		GAS7	NM_001130831		ENPP2	NM_001040092
FLG2:NM_001014342		NPLOC4:NM_017921		HAPLN1:NM_001884		FLJ41350:NR_029380		GATA3	NM_001002295		ENSA	NM_004436
FLJ12825:NR_026655		NPTX1:NM_002522		HAUS7:NM_017518		FLJ41941:NR_024417		GATAD2A	NM_017660		ENTPD6	NM_001114089
FLJ13439:NR_033989		NRBP2:NM_178564		HBII-52-27:NR_003496		FLJ42392:NR_033877		GATM	NM_001482		ENY2	NM_001193557
FLJ22763:NR_033977		NRG3:NM_001010848		HBII-52-28:NR_003497		FLJ43826:NR_033753		GBA3	NM_001128432		EP400	NM_015409
FLJ23867:NR_026900		NRSN1:NM_080723		HBII-52-45:NR_003498		FLJ44606:NM_001164478		GBGT1	NM_021996		EP400NL	NR_003290
FLJ25363:NM_001145553		NRXN1:NM_001135659		HBII-52-46:NR_003499		FLJ44635:NM_207422		GCAT	NM_001171690		EPAS1	NM_001430
FLJ26245:NR_033985		NSFL1C:NM_016143		HBS1L:NM_001145158		FLJ46446:NR_034005		GCFC1	NM_013329		EPB41L1	NM_012156
FLJ27354:NR_033981		NSMCE2:NM_173685		HCCS:NM_001122608		FLNB:NM_001164317		GCHFR	NM_005258		EPCAM	NM_002354
FLJ30838:NR_033873		NSUN5P2:NR_033323		HDAC11:NM_001136041		FLOT2:NM_004475		GCNT1	NM_001097633		EPHA1	NM_005232
FLJ31662:NR_033966		NT5C1B:NM_001002006		HDAC2:NM_001527		FLT1:NM_001159920		GCNT4	NM_016591		EPHA2	NM_004431
FLJ32224:NR_033967		NT5C1B-RDH14:NM_001199103		HDDC2:NM_016063		FLT3:NM_004119		GDF9	NM_005260		EPHA3	NM_005233
FLJ33360:NR_028351		NTSR1:NM_002531		HDHD1:NM_001135565		FMNL1:NM_005892		GDI1	NM_001493		EPHB3	NM_004443
FLJ35390:NR_024416		NUBP2:NM_012225		HEATR5A:NM_015473		FNBP1:NM_015033		GDI2	NM_001115156		EPHB4	NM_004444
FLJ36031:NM_175884		NUDCD1:NM_001128211		HEATR6:NM_022070		FNDC3A:NM_001079673		GDPD1	NM_001165993		EPHB6	NM_004445
FLJ37035:NR_033847		NUDT14:NM_177533		HEBP2:NM_014320		FNIP1:NM_001008738		GEMIN8	NM_001042479		EPHX1	NM_000120
FLJ37453:NR_024279		NUF2:NM_031423		HECA:NM_016217		FNIP2:NM_020840		GET4	NM_015949		EPHX3	NM_001142886
FLJ39080:NR_033830		NUP153:NM_005124		HEMK1:NM_016173		FOPNL:NM_144600		GFAP	NM_001131019		EPHX4	NM_173567
FLJ39609:NR_026874		NXT1:NM_013248		HEPACAM:NM_152722		FOXB1:NM_012182		GFI1B	NM_001135031		EPO	NM_000799
FLJ39739:NR_027468		OC90:NM_001080399		HEPHL1:NM_001098672		FOXB2:NM_001013735		GFM2	NM_032380		EPPK1	NM_031308
FLJ40434:NR_002314		ODF1:NM_024410		HEPN1:NM_001037558		FOXE1:NM_004473		GGA1	NM_001001560		EPRS	NM_004446
FLJ40852:NR_015392		ODF3L1:NM_175881		HERC2:NM_004667		FOXK1:NM_001037165		GGNBP2	NM_024835		EPS15L1	NM_021235
FLJ42280:NM_001201450		ODZ2:NM_001122679		HERC2P2:NR_002824		FOXN1:NM_003593		GH1	NM_000515		EPS8	NM_004447
FLJ42875:NR_015440		OGFR:NM_007346		HEY2:NM_012259		FOXO4:NM_001170931		GH2	NM_002059		EPS8L2	NM_022772
FLJ43663:NR_015431		OPA1:NM_015560		HEYL:NM_014571		FOXP3:NM_001114377		GHDC	NM_001142622		EPS8L3	NM_024526
FLJ44054:NR_024609		OPLAH:NM_017570		HGC6.3:NM_001129895		FOXRED2:NM_001102371		GIN1	NM_017676		EPT1	NM_033505
FLJ45244:NR_015415		OPRL1:NM_000913		HHATL:NM_020707		FREM2:NM_207361		GIP	NM_004123		ERBB2	NM_001005862
FLJ45340:NR_024368		OR11H12:NM_001013354		HIBADH:NM_152740		FRMD5:NM_032892		GIPC3	NM_133261		ERBB3	NM_001005915
FLNC:NM_001127487		OR14I1:NM_001004734		HIC2:NM_015094		FRMD7:NM_194277		GJA1	NM_000165		ERC1	NM_178039
FLVCR1:NM_014053		OR2A1:NM_001005287		HIF1A:NM_001530		FRMPD1:NM_014907		GJA10	NM_032602		ERGIC3	NM_015966
FMN2:NM_020066		OR2A20P:NR_002158		HIF1AN:NM_017902		FRMPD4:NM_014728		GJB7	NM_198568		ERLEC1	NM_001127397
FMO1:NM_002021		OR2A42:NM_001001802		HIGD1A:NM_001099668		FRY:NM_023037		GJC1	NM_001080383		ERLIN2	NM_001003790
FMO2:NM_001460		OR2A7:NM_001005328		HILS1:NR_024192		FRYL:NM_015030		GK	NM_000167		ERMAP	NM_001017922
FMO3:NM_001002294		OR2A9P:NR_002157		HINT3:NM_138571		FSCN1:NM_003088		GLB1	NM_000404		ERO1LB	NM_019891
FMO4:NM_002022		OR2F1:NM_012369		HIRA:NM_003325		FSD1:NM_024333		GLDC	NM_000170		ERP27	NM_152321
FMO5:NM_001144829		OR2F2:NM_001004685		HIVEP2:NM_006734		FSIP1:NM_152597		GLDN	NM_181789		ERV3	NM_001007253
FMO6P:NR_002601		OR2G6:NM_001013355		HLA-DRB6:NR_001298		FSTL3:NM_005860		GLE1	NM_001003722		ESPL1	NM_012291
FMO9P:NR_002925		OR2T2:NM_001004136		HLF:NM_002126		FSTL5:NM_001128427		GLIS3	NM_001042413		ESPN	NM_031475
FMOD:NM_002023		OR2T27:NM_001001824		HMGA1P7:NR_037938		FTHL17:NM_031894		GLP2R	NM_004246		ESR2	NM_001040275
FNBP1L:NM_001024948		OR2T29:NM_001004694		HMGB2:NM_001130688		FTMT:NM_177478		GLRA1	NM_000171		ESRP1	NM_001034915
FNDC4:NM_022823		OR2T3:NM_001005495		HMGB4:NM_145205		FTSJ1:NM_012280		GLRA2	NM_001118885		ESRP2	NM_024939
FNDC7:NM_001144937		OR2T34:NM_001001821		HMGN1:NM_004965		FTSJ2:NM_013393		GLRX	NM_001118890		ESRRG	NM_001134285
FNTA:NM_002027		OR2T35:NM_001001827		HMGN3:NM_001201362		FUBP3:NM_003934		GLT6D1	NM_182974		ESYT1	NM_001184796
FOSL1:NM_005438		OR2T5:NM_001004697		HMGXB4:NM_001003681		FUCA1:NM_000147		GLT8D1	NM_001010983		ESYT2	NM_020728
FOSL2:NM_005253		OR4F16:NM_001005277		HMOX2:NM_001127205		FUNDC1:NM_173794		GLYCTK	NM_001144951		ETAA1	NM_019002
FOXC1:NM_001453		OR4F29:NM_001005221		HNRNPA2B1:NM_002137		FUT10:NM_032664		GMEB1	NM_006582		ETNK2	NM_018208
FOXD3:NM_012183		OR4F3:NM_001005224		HNRNPK:NM_002140		FUT3:NM_000149		GMFG	NM_004877		ETV3	NM_001145312
FOXD4L1:NM_012184		OR51A2:NM_001004748		HOOK2:NM_001100176		FUT5:NM_002034		GMPPB	NM_013334		ETV3L	NM_001004341
FOXF1:NM_001451		OR51A4:NM_001005329		HOXA1:NM_005522		FUT6:NM_000150		GNA11	NM_002067		ETV6	NM_001987
FOXF2:NM_001452		OR6V1:NM_001001667		HOXA10:NM_018951		FUT9:NM_006581		GNA13	NM_006572		EVI5	NM_005665
FOXL2:NM_023067		OR6W1P:NR_002140		HOXA10-HOXA9:NR_037940		FXN:NM_000144		GNA15	NM_002068		EVX1	NM_001989
FOXN2:NM_002158		OR9A2:NM_001001658		HOXA11:NM_005523		FXR2:NM_004860		GNB1L	NM_053004		EWSR1	NM_001163285
FOXP2:NM_001172766		OSBPL2:NM_014835		HOXA11-AS1:NR_002795		FZD2:NM_001466		GNB5	NM_006578		EXO1	NM_003686
FOXP4:NM_001012426		OSMR:NM_001168355		HOXA13:NM_000522		FZD3:NM_017412		GNG7	NM_052847		EXOC3L1	NM_178516
FOXQ1:NM_033260		OSR1:NM_145260		HOXA2:NM_006735		FZR1:NM_001136197		GNGT2	NM_001198754		EXOC3L4	NM_001077594
FRMD8:NM_031904		OSR2:NM_001142462		HOXA3:NM_030661		G6PC:NM_000151		GNL3	NM_014366		EXOC4	NM_001037126
FRS3:NM_006653		OSTN:NM_198184		HOXA4:NM_002141		G6PC3:NM_138387		GNRH1	NM_000825		EXOC6B	NM_015189
FSCN3:NM_020369		OSTalpha:NM_152672		HOXA5:NM_019102		GAB4:NM_001037814		GOLGA4	NM_001172713		EXOC8	NM_175876
FSHB:NM_000510		OTOL1:NM_001080440		HOXA6:NM_024014		GABARAP:NM_007278		GOLGA7B	NM_001010917		EXOSC4	NM_019037
FSHR:NM_000145		OTOR:NM_020157		HOXA7:NM_006896		GABARAPL2:NM_007285		GOLGA8E	NR_033350		EXT1	NM_000127
FTH1P3:NR_002201		OTUD6B:NM_016023		HOXA9:NM_152739		GABBR2:NM_005458		GOPC	NM_001017408		EYA2	NM_005244
FUNDC2P2:NR_003663		OVOL2:NM_021220		HOXB1:NM_002144		GABRA3:NM_000808		GORASP1	NM_031899		EZH2	NM_001203247
FURIN:NM_002569		OXCT1:NM_000436		HOXB13:NM_006361		GABRB1:NM_000812		GOSR1	NM_001007024		F11R	NM_016946
FXYD4:NM_001184963		OXR1:NM_001198532		HOXB2:NM_002145		GADD45B:NM_015675		GOSR2	NM_001012511		F13B	NM_001994
FZD1:NM_003505		P2RY1:NM_002563		HOXB3:NM_002146		GADD45G:NM_006705		GOT1	NM_002079		F2RL3	NM_003950
G0S2:NM_015714		P2RY12:NM_022788		HOXB4:NM_024015		GAGE1:NM_001040663		GP1BB	NM_000407		F3	NM_001178096
GABARAPL1:NM_031412		P2RY13:NM_176894		HOXB5:NM_002147		GAGE10:NM_001098413		GP6	NM_001083899		F5	NM_000130
GABARAPL3:NR_028287		P2RY14:NM_001081455		HOXB6:NM_018952		GAGE12B:NM_001127345		GPATCH3	NM_022078		FABP12	NM_001105281
GABBR1:NM_001470		P4HB:NM_000918		HOXB7:NM_004502		GAGE12C:NM_001098408		GPATCH8	NM_001002909		FABP4	NM_001442
GABPB2:NM_144618		PA2G4P4:NR_003284		HOXB8:NM_024016		GAGE12D:NM_001127199		GPBP1	NM_001127235		FABP5	NM_001444
GABRD:NM_000815		PABPC1:NM_002568		HOXB9:NM_024017		GAGE12E:NM_001098418		GPCPD1	NM_019593		FABP5P3	NR_002935
GABRP:NM_014211		PACS2:NM_001100913		HPCA:NM_002143		GAGE12F:NM_001098405		GPD1L	NM_015141		FABP9	NM_001080526
GABRR3:NM_001105580		PAK2:NM_002577		HPCAL4:NM_016257		GAGE12G:NM_001098409		GPM6B	NM_001001994		FAHD1	NM_001018104
GADD45GIP1:NM_052850		PAK7:NM_020341		HPRT1:NM_000194		GAGE12H:NM_001098410		GPN2	NM_018066		FAIM3	NM_001142473
GAL:NM_015973		PANK4:NM_018216		HPS1:NM_000195		GAGE12I:NM_001477		GPR107	NM_001136557		FAM102B	NM_001010883
GAL3ST3:NM_033036		PAPD7:NM_001171805		HPSE2:NM_001166244		GAGE12J:NM_001098406		GPR125	NM_145290		FAM110A	NM_031424
GALM:NM_138801		PARD6B:NM_032521		HRH1:NM_000861		GAGE13:NM_001098412		GPR126	NM_001032394		FAM110C	NM_001077710
GALNT11:NM_022087		PARL:NM_001037639		HS3ST1:NM_005114		GAGE2A:NM_001127212		GPR150	NM_199243		FAM115A	NM_014719
GALNT2:NM_004481		PARP10:NM_032789		HS3ST3A1:NM_006042		GAGE2B:NM_001098411		GPR158	NM_020752		FAM115C	NM_001130025
GALNT8:NM_017417		PBX1:NM_001204961		HS3ST3B1:NM_006041		GAGE2C:NM_001472		GPR3	NM_005281		FAM120C	NM_017848
GALNTL4:NM_198516		PBXIP1:NM_020524		HS3ST5:NM_153612		GAGE2D:NM_001098407		GPR31	NM_005299		FAM125A	NM_138401
GALNTL5:NM_145292		PCDH18:NM_019035		HS6ST2:NM_001077188		GAGE2E:NM_001127200		GPR34	NM_001097579		FAM126B	NM_173822
GAPDH:NM_002046		PCGF3:NM_006315		HSD17B10:NM_001037811		GAGE4:NM_001474		GPR6	NM_005284		FAM129A	NM_052966
GARS:NM_002047		PCK1:NM_002591		HSD3B7:NM_001142777		GAGE5:NM_001475		GPR62	NM_080865		FAM129C	NM_001098524
GAS5:NR_002578		PCMTD2:NM_001104925		HSF2:NM_001135564		GAGE6:NM_001476		GPR63	NM_001143957		FAM131A	NM_001171093
GAS6:NM_000820		PCYT1A:NM_005017		HSF2BP:NM_007031		GAGE7:NM_021123		GPR64	NM_001079858		FAM131B	NM_001031690
GATA2:NM_001145661		PCYT2:NM_001184917		HSF4:NM_001040667		GAGE8:NM_012196		GPR78	NM_080819		FAM132A	NM_001014980
GATAD1:NM_021167		PDCD10:NM_007217		HSF5:NM_001080439		GALE:NM_000403		GPR82	NM_080817		FAM133B	NM_001040057
GATAD2B:NM_020699		PDCD6:NM_013232		HSFX1:NM_016153		GALNS:NM_000512		GPR98	NM_032119		FAM134B	NM_001034850
GBA:NM_000157		PDCL3:NM_024065		HSFX2:NM_001164415		GALNT12:NM_024642		GPRC6A	NM_148963		FAM135B	NM_015912
GBAP1:NR_002188		PDE6B:NM_000283		HSP90AB2P:NR_003132		GALNTL6:NM_001034845		GPSM1	NM_001145638		FAM136A	NM_032822
GBP1:NM_002053		PDE6G:NM_002602		HSP90AB4P:NR_002927		GALR3:NM_003614		GPX1	NM_000581		FAM150B	NM_001002919
GBP1P1:NR_003133		PDRG1:NM_030815		HSPA12A:NM_025015		GAMT:NM_000156		GPX4	NM_001039847		FAM153A	NM_173663
GBP2:NM_004120		PDXDC1:NM_015027		HSPA8:NM_006597		GANC:NM_198141		GPX8	NM_001008397		FAM161A	NM_001201543
GBP3:NM_018284		PEX2:NM_000318		HSPA9:NM_004134		GAR1:NM_018983		GRAMD3	NM_001146319		FAM163A	NM_173509
GBP4:NM_052941		PEX5L:NM_016559		HSPB2:NM_001541		GART:NM_000819		GRAMD4	NM_015124		FAM164A	NM_016010
GBP5:NM_001134486		PFDN4:NM_002623		HSPB2-C11ORF52:NR_037651		GAS7:NM_001130831		GRAP	NM_006613		FAM173A	NM_023933
GBP6:NM_198460		PFN2:NM_002628		HSPB3:NM_006308		GAST:NM_000805		GRAP2	NM_004810		FAM173B	NM_199133
GBP7:NM_207398		PGBD2:NM_001017434		HTATSF1:NM_001163280		GATA1:NM_002049		GRAPL	NM_001129778		FAM176A	NM_001135032
GBX1:NM_001098834		PGCP:NM_016134		HTR1A:NM_000524		GATA4:NM_002052		GRIA1	NM_000827		FAM177B	NM_207468
GCC1:NM_024523		PGK2:NM_138733		HTR1B:NM_000863		GBF1:NM_001199378		GRIA3	NM_000828		FAM179A	NM_199280
GCET2:NM_001190259		PGM5P2:NR_002836		HTR1E:NM_000865		GCAT:NM_001171690		GRIA4	NM_000829		FAM180A	NM_205855
GCK:NM_000162		PHACTR3:NM_001199505		HTR3A:NM_000869		GCH1:NM_000161		GRID2	NM_001510		FAM182A	NR_026713
GCKR:NM_001486		PHC3:NM_024947		HTRA1:NM_002775		GCHFR:NM_005258		GRIK1	NM_000830		FAM182B	NR_026714
GCLM:NM_002061		PHF1:NM_002636		HUNK:NM_014586		GCNT1:NM_001097633		GRIK1-AS1	NR_027021		FAM185A	NM_001145268
GCM2:NM_004752		PI3:NM_002638		HYMAI:NR_002768		GCNT4:NM_016591		GRIK2	NM_001166247		FAM189B	NM_006589
GCNT2:NM_145649		PIGX:NM_001166304		IBTK:NM_015525		GDA:NM_004293		GRIK4	NM_014619		FAM193A	NM_003704
GDAP1:NM_001040875		PIGZ:NM_025163		ICA1:NM_001136020		GDF9:NM_005260		GRIN1	NM_000832		FAM195A	NM_138418
GDAP1L1:NM_024034		PIK3C2G:NM_004570		ICAM2:NM_000873		GDPD1:NM_001165993		GRIN3B	NM_138690		FAM19A3	NM_001004440
GDAP2:NM_001135589		PIK3C3:NM_002647		ICOSLG:NM_015259		GDPD2:NM_001171191		GRIP2	NM_001080423		FAM200A	NM_145111
GDF5:NM_000557		PIK3CA:NM_006218		ID2B:NR_026582		GEMIN4:NM_015721		GRM1	NM_000838		FAM203A	NM_016458
GDNF:NM_000514		PIP:NM_002652		IDI1:NM_004508		GEMIN8:NM_001042479		GRM2	NM_000839		FAM20B	NM_014864
GEM:NM_005261		PISRT1:NR_027070		IDI2:NM_033261		GET4:NM_015949		GRM5	NM_000842		FAM25A	NM_001146157
GEMIN6:NM_024775		PKHD1:NM_138694		IDI2-AS1:NR_024628		GFAP:NM_001131019		GRN	NM_002087		FAM32A	NM_014077
GEMIN8P4:NR_002830		PKHD1L1:NM_177531		IDS:NM_000202		GFM2:NM_032380		GRPR	NM_005314		FAM35A	NM_019054
GFPT1:NM_002056		PKIA:NM_006823		IFNAR2:NM_000874		GFOD2:NM_030819		GRRP1	NM_024869		FAM36A	NM_198076
GGCT:NM_001199815		PLAGL2:NM_002657		IFNGR1:NM_000416		GFRA2:NM_001165038		GSC2	NM_005315		FAM3C	NM_001040020
GGCX:NM_000821		PLB1:NM_001170585		IFT27:NM_001177701		GFRA3:NM_001496		GSDMA	NM_178171		FAM40A	NM_033088
GGH:NM_003878		PLCB1:NM_015192		IGF2BP1:NM_001160423		GGA1:NM_001001560		GSTM2P1	NR_002932		FAM40B	NM_001134336
GGPS1:NM_001037277		PLCH1:NM_001130960		IGF2R:NM_000876		GGA2:NM_015044		GTF2H5	NM_207118		FAM41C	NR_027055
GGT7:NM_178026		PLCXD3:NM_001005473		IGFBPL1:NM_001007563		GGNBP2:NM_024835		GTF3C4	NM_012204		FAM49B	NM_016623
GHITM:NM_014394		PLD1:NM_001130081		IGJ:NM_144646		GGT6:NM_001122890		GTF3C5	NM_001122823		FAM53A	NM_001013622
GHRH:NM_001184731		PLD5:NM_001195811		IGLL3P:NR_029395		GHDC:NM_001142622		GTF3C6	NM_138408		FAM58B	NM_001105517
GHRHR:NM_000823		PLEC:NM_000445		IKBKG:NM_001099856		GIGYF2:NM_001103146		GTPBP1	NM_004286		FAM59B	NM_001168241
GIMAP1:NM_130759		PLEKHG4B:NM_052909		IKZF5:NM_022466		GIPC3:NM_133261		GTPBP4	NM_012341		FAM5B	NM_021165
GIMAP1-GIMAP5:NM_001199577		PLEKHN1:NM_001160184		IL10RB:NM_000628		GIT1:NM_001085454		GTSE1	NM_016426		FAM5C	NM_199051
GIMAP2:NM_015660		PLOD2:NM_000935		IL15RA:NM_002189		GJA9:NM_030772		GUCY1A2	NM_000855		FAM63A	NM_001040217
GIMAP4:NM_018326		PLSCR1:NM_021105		IL17RB:NM_018725		GJA9-MYCBP:NR_037633		GZMA	NM_006144		FAM65A	NM_001193522
GIMAP5:NM_018384		PLSCR2:NM_001199978		IL18:NM_001562		GJB1:NM_000166		GZMK	NM_002104		FAM65C	NM_080829
GIMAP6:NM_024711		PLSCR4:NM_001128306		IL20RA:NM_014432		GJB7:NM_198568		GZMM	NM_005317		FAM66C	NR_026788
GIMAP7:NM_153236		PLSCR5:NM_001085420		IL22RA2:NM_181310		GJC1:NM_001080383		H1F0	NM_005318		FAM69A	NM_001006605
GIMAP8:NM_175571		PLXDC2:NM_032812		IL2RA:NM_000417		GK:NM_000167		H2AFY	NM_001040158		FAM71F1	NM_032599
GINS1:NM_021067		PLXNA4:NM_181775		IL2RB:NM_000878		GKAP1:NM_001135953		HACE1	NM_020771		FAM71F2	NM_001012454
GINS4:NM_032336		PMEPA1:NM_020182		IL33:NM_001199640		GLA:NM_000169		HACL1	NM_012260		FAM72A	NM_001123168
GJA5:NM_005266		PML:NM_002675		IL6:NM_000600		GLDC:NM_000170		HAPLN1	NM_001884		FAM72B	NM_001100910
GJA8:NM_005267		PMS2L2:NR_003614		IL9:NM_000590		GLE1:NM_001003722		HAUS2	NM_001130447		FAM72D	NM_207418
GJC2:NM_020435		PMVK:NM_006556		IMPG1:NM_001563		GLG1:NM_001145666		HAUS5	NM_015302		FAM73A	NM_198549
GK3P:NR_026575		POLR2H:NM_006232		INE1:NR_024616		GLIS2:NM_032575		HAUS7	NM_017518		FAM78B	NM_001017961
GK5:NM_001039547		POLR2K:NM_005034		INPP5B:NM_005540		GLOD4:NM_016080		HBS1L	NM_001145158		FAM82B	NM_016033
GKN1:NM_019617		POLR3F:NM_006466		INPP5E:NM_019892		GLOD5:NM_001080489		HCFC1	NM_005334		FAM83A	NM_032899
GKN2:NM_182536		POM121:NM_172020		INPP5F:NM_014937		GLP2R:NM_004246		HCN2	NM_001194		FAM83C	NM_178468
GLI3:NM_000168		POTEB:NM_207355		INPP5J:NM_001002837		GLRA2:NM_001118885		HCRT	NM_001524		FAM83D	NM_030919
GLIS1:NM_147193		POTEF:NM_001099771		INSL4:NM_002195		GLRA3:NM_001042543		HCST	NM_001007469		FAM83H	NM_198488
GLIS3:NM_001042413		POTEG:NM_001005356		INSL6:NM_007179		GLRA4:NM_001024452		HDAC10	NM_001159286		FAM84B	NM_174911
GLMN:NM_053274		POTEM:NM_001145442		INSM2:NM_032594		GLTPD2:NM_001014985		HDAC11	NM_001136041		FAM89A	NM_198552
GLRX2:NM_016066		POU5F1B:NM_001159542		INTU:NM_015693		GLUD2:NM_012084		HDAC2	NM_001527		FAM8A1	NM_016255
GLRX5:NM_016417		PPDPF:NM_024299		IP6K2:NM_001005909		GLYR1:NM_032569		HDAC5	NM_001015053		FAM90A1	NM_018088
GLT25D2:NM_015101		PPIAL4A:NM_178230		IPCEF1:NM_001130699		GMEB1:NM_006582		HDAC9	NM_001204144		FAM91A1	NM_144963
GLUL:NM_001033044		PPIAL4B:NM_001143883		IPMK:NM_152230		GMPPB:NM_013334		HDC	NM_002112		FAM92A1	NM_145269
GLYATL3:NM_001010904		PPIAL4C:NM_001135789		IPW:NR_023915		GNA11:NM_002067		HDDC2	NM_016063		FAM95B1	NR_026759
GMCL1:NM_178439		PPIAL4D:NM_001164261		IQCF1:NM_152397		GNA12:NM_007353		HDGFL1	NM_138574		FAM96B	NM_016062
GMDS:NM_001500		PPIAL4E:NM_001144032		IQCF2:NM_203424		GNA14:NM_004297		HDGFRP2	NM_001001520		FAM98A	NM_015475
GMNN:NM_015895		PPIAL4F:NM_001164262		IQCF3:NM_001085479		GNA15:NM_002068		HEATR2	NM_017802		FAM98C	NM_174905
GNAI1:NM_002069		PPM1L:NM_139245		IQCF5:NM_001145059		GNAQ:NM_002072		HEATR6	NM_022070		FAM99A	NR_026643
GNAL:NM_001142339		PPP1R16A:NM_032902		IQCF6:NM_001143833		GNG10:NM_001017998		HEBP2	NM_014320		FAM99B	NR_026642
GNAT3:NM_001102386		PPP1R2:NM_006241		IQCH:NM_001031715		GNG7:NM_052847		HECA	NM_016217		FANCL	NM_001114636
GNB1:NM_002074		PPP1R3D:NM_006242		IQSEC1:NM_001134382		GNL3L:NM_001184819		HELLS	NM_018063		FANK1	NM_145235
GNB2L1:NM_006098		PPP2R2C:NM_020416		IQSEC2:NM_001111125		GNPNAT1:NM_198066		HELQ	NM_133636		FAR1	NM_032228
GNB3:NM_002075		PPP4R1L:NR_003505		IRAK1BP1:NM_001010844		GNRH1:NM_000825		HEMK1	NM_016173		FARSA	NM_004461
GNG11:NM_004126		PPYR1:NM_005972		IRGM:NM_001145805		GNRHR:NM_000406		HEPACAM	NM_152722		FASLG	NM_000639
GNG4:NM_001098721		PRAMEF15:NM_001098376		ISL1:NM_002202		GOLGA2:NM_004486		HEPN1	NM_001037558		FASN	NM_004104
GNG5:NM_005274		PRAMEF8:NM_001012276		ISM2:NM_182509		GOLGA2P2Y:NR_001555		HERC2P2	NR_002824		FASTK	NM_006712
GNGT1:NM_021955		PRAMEF9:NM_001010890		ISX:NM_001008494		GOLGA2P3Y:NR_002195		HERC2P7	NR_036470		FBXL13	NM_001111038
GNLY:NM_006433		PRH1-PRR4:NR_037918		ITGA1:NM_181501		GOLGA4:NM_001172713		HESX1	NM_003865		FBXL14	NM_152441
GNPAT:NM_014236		PRIC285:NM_001037335		ITGA2:NM_002203		GOLGA8B:NM_001023567		HEXB	NM_000521		FBXL16	NM_153350
GNPTG:NM_032520		PRKAA1:NM_006251		ITGA3:NM_002204		GOLM1:NM_016548		HEXIM1	NM_006460		FBXL18	NM_024963
GNRHR2:NR_002328		PRKCI:NM_002740		ITGA9:NM_002207		GOSR1:NM_001007024		HEXIM2	NM_144608		FBXL19	NM_001099784
GOLGA6A:NM_001038640		PRKG1:NM_001098512		ITGAD:NM_005353		GP1BA:NM_000173		HEY2	NM_012259		FBXL19-AS1	NR_024348
GOLGA6B:NM_018652		PRL:NM_000948		ITGAL:NM_001114380		GP2:NM_001007240		HGC6.3	NM_001129895		FBXL20	NM_001184906
GOLGA6C:NM_001164404		PRLR:NM_000949		ITGAM:NM_000632		GP6:NM_001083899		HHATL	NM_020707		FBXL6	NM_012162
GOLGA6D:NM_001145224		PROM2:NM_001165977		ITGAX:NM_000887		GPATCH3:NM_022078		HIGD1A	NM_001099668		FBXL8	NM_018378
GOLGA7:NM_001002296		PRPF6:NM_012469		ITGB2:NM_000211		GPATCH8:NM_001002909		HIGD1B	NM_016438		FBXO11	NM_001190274
GOLPH3:NM_022130		PRR23A:NM_001134659		ITGB3:NM_000212		GPBP1:NM_001127235		HILS1	NR_024192		FBXO24	NM_001163499
GOLPH3L:NM_018178		PRR23B:NM_001013650		ITIH1:NM_001166434		GPC6:NM_005708		HINT1	NM_005340		FBXO28	NM_001136115
GOLT1A:NM_198447		PRR23C:NM_001134657		ITIH2:NM_002216		GPER:NM_001039966		HINT3	NM_138571		FBXO32	NM_058229
GOLT1B:NM_016072		PRR25:NM_001013638		ITIH3:NM_002217		GPHN:NM_001024218		HIRA	NM_003325		FBXO4	NM_012176
GON4L:NM_001037533		PRSS2:NM_002770		ITIH4:NM_001166449		GPKOW:NM_015698		HIST1H2AA	NM_170745		FBXO41	NM_001080410
GORAB:NM_001146039		PSAP:NM_001042465		ITIH5:NM_001001851		GPM6A:NM_005277		HIST1H2BA	NM_170610		FBXO42	NM_018994
GP9:NM_000174		PSAPL1:NM_001085382		ITIH5L:NM_198510		GPM6B:NM_001001994		HIVEP2	NM_006734		FBXO43	NM_001029860
GPA33:NM_005814		PSCA:NM_005672		ITPRIP:NM_033397		GPN2:NM_018066		HKR1	NM_181786		FBXO45	NM_001105573
GPATCH2:NM_018040		PSG1:NM_001184825		ITPRIPL2:NR_028028		GPR101:NM_054021		HLCS	NM_000411		FBXO47	NM_001008777
GPCRLTM7:NM_001195021		PSG10P:NR_026824		IYD:NM_001164694		GPR107:NM_001136557		HLF	NM_002126		FBXO48	NM_001024680
GPHA2:NM_130769		PSG11:NM_001113410		JAZF1:NM_175061		GPR108:NM_001080452		HMG20B	NM_006339		FBXW9	NM_032301
GPN1:NM_001145047		PSG2:NM_031246		JKAMP:NM_001098625		GPR119:NM_178471		HMGA1P7	NR_037938		FCAMR	NM_001122979
GPR110:NM_025048		PSG3:NM_021016		JMJD7:NM_001114632		GPR12:NM_005288		HMGCR	NM_000859		FCER1A	NM_002001
GPR111:NM_153839		PSG4:NM_002780		JMJD7-PLA2G4B:NM_001198588		GPR137C:NM_001099652		HMGN2	NM_005517		FCER1G	NM_004106
GPR113:NM_001145168		PSG5:NM_001130014		JRKL:NM_003772		GPR139:NM_001002911		HMGN2P46	NR_022014		FCGR1A	NM_000566
GPR115:NM_153838		PSG6:NM_001031850		JUNB:NM_002229		GPR143:NM_000273		HMGN3	NM_001201362		FCGR1B	NM_001004340
GPR116:NM_001098518		PSG7:NM_002783		KAL1:NM_000216		GPR146:NM_138445		HMGXB4	NM_001003681		FCGR1C	NR_027484
GPR137B:NM_003272		PSG8:NM_001130167		KANK1:NM_015158		GPR157:NM_024980		HMHA1	NM_012292		FCGR2A	NM_001136219
GPR141:NM_181791		PSIMCT-1:NR_003677		KAT2B:NM_003884		GPR172B:NM_001104577		HMOX1	NM_002133		FCGR2B	NM_001002273
GPR15:NM_005290		PSMA7:NM_002792		KAZALD1:NM_030929		GPR173:NM_018969		HNRNPL	NM_001005335		FCGR2C	NM_201563
GPR152:NM_206997		PSMA8:NM_001025096		KBTBD11:NM_014867		GPR174:NM_032553		HOGA1	NM_001134670		FCGR3A	NM_000569
GPR153:NM_207370		PSMD2:NM_002808		KBTBD13:NM_001101362		GPR179:NM_001004334		HOMER1	NM_004272		FCGR3B	NM_000570
GPR161:NM_153832		PSMF1:NM_006814		KBTBD3:NM_152433		GPR3:NM_005281		HOXB1	NM_002144		FCHO1	NM_001161357
GPR162:NM_014449		PSTPIP2:NM_024430		KBTBD5:NM_152393		GPR34:NM_001097579		HOXB13	NM_006361		FCRL1	NM_001159397
GPR19:NM_006143		PTCH1:NM_000264		KBTBD8:NM_032505		GPR55:NM_005683		HOXB2	NM_002145		FCRL2	NM_030764
GPR22:NM_005295		PTDSS1:NM_014754		KCNE1:NM_000219		GPR64:NM_001079858		HOXB3	NM_002146		FCRL3	NM_052939
GPR25:NM_005298		PTGER4:NM_000958		KCNE2:NM_172201		GPR82:NM_080817		HOXB4	NM_024015		FCRL4	NM_031282
GPR37:NM_005302		PTK2:NM_001199649		KCNH5:NM_139318		GPRASP1:NM_001099410		HOXB5	NM_002147		FCRL5	NM_001195388
GPR37L1:NM_004767		PTK6:NM_005975		KCNH6:NM_030779		GPRASP2:NM_001004051		HOXB6	NM_018952		FCRL6	NM_001004310
GPR52:NM_005684		PTP4A3:NM_007079		KCNH8:NM_144633		GPRC5B:NM_016235		HOXB7	NM_004502		FCRLA	NM_001184866
GPR85:NM_001146265		PTPLAD2:NM_001010915		KCNIP4:NM_025221		GPS2:NM_004489		HOXB8	NM_024016		FCRLB	NM_001002901
GPR89A:NM_001097612		PTPN1:NM_002827		KCNJ15:NM_002243		GPX1:NM_000581		HOXB9	NM_024017		FDPS	NM_001135821
GPR89B:NM_016334		PTPN20A:NM_001042387		KCNJ6:NM_002240		GPX4:NM_001039847		HPS1	NM_000195		FDPSL2A	NR_003262
GPR89C:NM_001097616		PTPN20B:NM_001042357		KCNK18:NM_181840		GRAMD3:NM_001146319		HPSE	NM_001098540		FECH	NM_000140
GPRC5A:NM_003979		PTPRD:NM_002839		KCNQ5:NM_001160130		GRAP:NM_006613		HPSE2	NM_001166244		FER1L4	NR_024377
GPRC5D:NM_018654		PTPRE:NM_006504		KCNT1:NM_020822		GRAP2:NM_004810		HS3ST1	NM_005114		FER1L6	NM_001039112
GPSM3:NM_022107		PTPRN2:NM_002847		KCNU1:NM_001031836		GRAPL:NM_001129778		HS3ST3A1	NM_006042		FEZF1	NM_001024613
GPX5:NM_001509		PTPRT:NM_007050		KCNV2:NM_133497		GRHL3:NM_001195010		HS3ST3B1	NM_006041		FFAR3	NM_005304
GPX6:NM_182701		PTX3:NM_002852		KCTD17:NM_024681		GRIA3:NM_000828		HS3ST4	NM_006040		FGD1	NM_004463
GRAMD2:NM_001012642		PTX4:NM_001013658		KCTD6:NM_001128214		GRID2:NM_001510		HS3ST5	NM_153612		FGF23	NM_020638
GRB10:NM_001001549		PUF60:NM_001136033		KCTD8:NM_198353		GRID2IP:NM_001145118		HSD11B1L	NM_198533		FGF6	NM_020996
GRB7:NM_001030002		PUM2:NM_015317		KDM4D:NM_018039		GRIN3A:NM_133445		HSD17B1	NM_000413		FGFR1	NM_001174063
GREB1:NM_014668		PUSL1:NM_153339		KDM4DL:NM_001161630		GRIN3B:NM_138690		HSD17B4	NM_000414		FGFR3	NM_000142
GREM2:NM_022469		PVT1:NR_003367		KDM5C:NM_001146702		GRIP1:NM_001178074		HSF2	NM_001135564		FGFRL1	NM_001004356
GRID1:NM_017551		PWWP2B:NM_001098637		KERA:NM_007035		GRIPAP1:NM_020137		HSF5	NM_001080439		FGL2	NM_006682
GRIN2B:NM_000834		PXDN:NM_012293		KHDC1:NM_030568		GRN:NM_002087		HSFX1	NM_016153		FH	NM_000143
GRK1:NM_002929		PYCR1:NM_006907		KHDC1L:NM_001126063		GRPR:NM_005314		HSFX2	NM_001164415		FHOD1	NM_013241
GRK4:NM_001004056		PYCRL:NM_023078		KHDRBS2:NM_152688		GRRP1:NM_024869		HSFY1P1	NR_003607		FIGLA	NM_001004311
GRK7:NM_139209		PYDC2:NM_001083308		KIAA0020:NM_014878		GSDMA:NM_178171		HSP90AA4P	NR_036692		FIS1	NM_016068
GRM3:NM_000840		PYGB:NM_002862		KIAA0087:NR_022006		GSDMB:NM_001042471		HSP90AA6P	NR_036751		FITM2	NM_001080472
GRM8:NM_000845		PYGO2:NM_138300		KIAA0319L:NM_024874		GSG2:NM_031965		HSP90AB2P	NR_003132		FJX1	NM_014344
GRP:NM_001012512		QPCT:NM_012413		KIAA0391:NM_014672		GSPT1:NM_001130006		HSPA14	NM_016299		FKBP14	NM_017946
GRTP1:NM_024719		RAB22A:NM_020673		KIAA0408:NM_014702		GSR:NM_000637		HSPA4	NM_002154		FKBP1B	NM_004116
GSC:NM_173849		RAB31:NM_006868		KIAA0649:NM_014811		GSTCD:NM_001031720		HSPB2	NM_001541		FKBP4	NM_002014
GSG1:NM_001080554		RAB33B:NM_031296		KIAA0754:NM_015038		GSTM1:NM_000561		HSPB2-C11ORF52	NR_037651		FKBP6	NM_001135211
GSS:NM_000178		RAB40B:NM_006822		KIAA0776:NM_015323		GSTM2P1:NR_002932		HSPB3	NM_006308		FKBP9	NM_007270
GSTA4:NM_001512		RAC3:NM_005052		KIAA0825:NM_001145678		GSTT1:NM_000853		HSPB6	NM_144617		FKBP9L	NR_003949
GSTM3:NM_000849		RAD21:NM_006265		KIAA0895L:NM_001040715		GSTTP2:NR_003082		HSPB9	NM_033194		FLAD1	NM_001184891
GSTM5:NM_000851		RAD21L1:NM_001136566		KIAA0922:NM_001131007		GSX1:NM_145657		HSPBP1	NM_001130106		FLG	NM_002016
GSTP1:NM_000852		RAD51AP2:NM_001099218		KIAA1009:NM_014895		GTF2E2:NM_002095		HTR1A	NM_000524		FLG2	NM_001014342
GTF2A1L:NM_001193487		RAE1:NM_001015885		KIAA1143:NM_020696		GTF2F1:NM_002096		HTR1B	NM_000863		FLJ16341	NR_033980
GTF2B:NM_001514		RALGAPA2:NM_020343		KIAA1217:NM_001098500		GTF2F2:NM_004128		HTR1E	NM_000865		FLJ16779	NR_024389
GTF3C2:NM_001035521		RANBP9:NM_005493		KIAA1239:NM_001144990		GTF2H2:NM_001515		HTR3A	NM_000869		FLJ22536	NR_015410
GTPBP10:NM_001042717		RAP2B:NM_002886		KIAA1244:NM_020340		GTF2H2C:NM_001098728		HTR3B	NM_006028		FLJ23867	NR_026900
GTPBP2:NM_019096		RARRES1:NM_002888		KIAA1370:NM_019600		GTF2H2D:NM_001042490		HTR4	NM_000870		FLJ25758	NR_024372
GTSF1L:NM_001008901		RBBP9:NM_006606		KIAA1377:NM_020802		GTF2H5:NM_207118		HTRA3	NM_053044		FLJ27354	NR_033981
GUCA1A:NM_000409		RBFOX3:NM_001082575		KIAA1432:NM_001135920		GTF3A:NM_002097		HUNK	NM_014586		FLJ30838	NR_033873
GUCA1B:NM_002098		RBM24:NM_001143941		KIAA1522:NM_001198972		GTF3C1:NM_001520		HYMAI	NR_002768		FLJ32224	NR_033967
GUCA1C:NM_005459		RBM38:NM_017495		KIAA1598:NM_001127211		GTF3C4:NM_012204		IBTK	NM_015525		FLJ36031	NM_175884
GUCY2C:NM_004963		RBP1:NM_001130992		KIAA1731:NM_033395		GTF3C6:NM_138408		ICAM2	NM_000873		FLJ39080	NR_033830
GUK1:NM_000858		RBP2:NM_004164		KIAA1826:NM_032424		GTPBP1:NM_004286		ICOSLG	NM_015259		FLJ39609	NR_026874
GUSBP4:NR_003660		RDH14:NM_020905		KIAA1984:NM_001039374		GTPBP6:NM_012227		ID2B	NR_026582		FLJ39739	NR_027468
GYS2:NM_021957		RECQL4:NM_004260		KIAA2026:NM_001017969		GTSE1:NM_016426		IDH3G	NM_004135		FLJ40852	NR_015392
H19:NR_002196		REM1:NM_014012		KIF15:NM_020242		GUCY1B2:NR_003923		IDI1	NM_004508		FLJ42280	NM_001201450
H1FOO:NM_153833		RET:NM_020630		KIF25:NM_005355		GUCY2D:NM_000180		IDI2	NM_033261		FLJ42393	NR_024413
H1FX:NM_006026		REV1:NM_001037872		KIF2B:NM_032559		GUCY2F:NM_001522		IDI2-AS1	NR_024628		FLJ42969	NR_033962
H2AFJ:NR_027716		RFC4:NM_002916		KIF4B:NM_001099293		GUSBP3:NR_027386		IER5L	NM_203434		FLJ43663	NR_015431
H2AFY2:NM_018649		RFNG:NM_002917		KIN:NM_012311		GYG2:NM_001079855		IFI35	NM_005533		FLJ43826	NR_033753
H3F3A:NM_002107		RFX8:NM_001145664		KIR2DL1:NM_014218		GYG2P1:NR_033667		IFI6	NM_002038		FLJ45340	NR_024368
HAAO:NM_012205		RGS12:NM_198227		KIR2DL3:NM_015868		GZMM:NM_005317		IFNA1	NM_024013		FLNC	NM_001127487
HADHA:NM_000182		RGS19:NM_001039467		KIR2DL4:NM_001080770		H1F0:NM_005318		IFNA10	NM_002171		FLOT1	NM_005803
HADHB:NM_000183		RGS22:NM_015668		KIR3DL2:NM_006737		H2AFZ:NM_002106		IFNA13	NM_006900		FLT3	NM_004119
HAGH:NM_001040427		RGS4:NM_001102445		KIR3DL3:NM_153443		H2BFXP:NR_003238		IFNA14	NM_002172		FLVCR1	NM_014053
HAO2:NM_001005783		RGS5:NM_001195303		KIR3DX1:NR_026716		H6PD:NM_004285		IFNA16	NM_002173		FMN2	NM_020066
HAPLN2:NM_021817		RHBDL1:NM_003961		KITLG:NM_000899		HABP4:NM_014282		IFNA17	NM_021268		FMO1	NM_002021
HAPLN3:NM_178232		RHOT2:NM_138769		KLF1:NM_006563		HACE1:NM_020771		IFNA2	NM_000605		FMO2	NM_001460
HAUS3:NM_024511		RHPN1:NM_052924		KLF12:NM_007249		HADH:NM_001184705		IFNA21	NM_002175		FMO3	NM_001002294
HAX1:NM_001018837		RICTOR:NM_152756		KLF13:NM_015995		HAP1:NM_001079870		IFNA22P	NR_036676		FMO4	NM_002022
HBP1:NM_012257		RIMS2:NM_001100117		KLF6:NM_001160124		HAS3:NM_001199280		IFNA4	NM_021068		FMO5	NM_001144829
HBXIP:NM_006402		RIN2:NM_018993		KLF8:NM_001159296		HAUS2:NM_001130447		IFNA5	NM_002169		FMO6P	NR_002601
HCG4:NR_002139		RIT2:NM_002930		KLHDC2:NM_014315		HAUS6:NM_017645		IFNA6	NM_021002		FMO9P	NR_002925
HCN1:NM_021072		RNF125:NM_017831		KLHDC7B:NM_138433		HAVCR1:NM_001099414		IFNA7	NM_021057		FMOD	NM_002023
HCN3:NM_020897		RNF13:NM_007282		KLHL22:NM_032775		HAVCR2:NM_032782		IFNA8	NM_002170		FN3K	NM_022158
HCN4:NM_005477		RNF138:NM_001191324		KLHL28:NM_017658		HCFC1:NM_005334		IFNAR1	NM_000629		FN3KRP	NM_024619
HDDC3:NM_198527		RNF139:NM_007218		KLHL32:NM_052904		HCN2:NM_001194		IFNAR2	NM_000874		FNBP1L	NM_001024948
HDGF:NM_001126050		RNF144A:NM_014746		KLHL7:NM_001031710		HCRT:NM_001524		IFNB1	NM_002176		FNDC3B	NM_001135095
HEATR1:NM_018072		RNF144B:NM_182757		KPNB1:NM_002265		HCRTR1:NM_001525		IFNE	NM_176891		FNDC4	NM_022823
HEATR8:NM_001039464		RNF149:NM_173647		KRBOX1:NM_001205272		HDAC1:NM_004964		IFNGR1	NM_000416		FNDC7	NM_001144937
HEATR8-TTC4:NR_037639		RNF150:NM_020724		KRT10:NM_000421		HDAC10:NM_001159286		IFNGR2	NM_005534		FNTA	NM_002027
HEBP1:NM_015987		RNF165:NM_152470		KRT12:NM_000223		HDAC5:NM_001015053		IFNK	NM_020124		FOSL2	NM_005253
HENMT1:NM_001102592		RNF168:NM_152617		KRT16P3:NR_029393		HDAC6:NM_006044		IFNW1	NM_002177		FOXA2	NM_021784
HEPACAM2:NM_001039372		RNF182:NM_001165032		KRT19P2:NR_036685		HDAC8:NM_001166418		IFT27	NM_001177701		FOXD3	NM_012183
HES2:NM_019089		RNF19A:NM_015435		KRT20:NM_019010		HDC:NM_002112		IGF2BP1	NM_001160423		FOXD4L2	NM_001099279
HES3:NM_001024598		RNF212:NM_001131034		KRT222:NM_152349		HDGFRP2:NM_001001520		IGF2R	NM_000876		FOXD4L4	NM_199244
HEXA:NM_000520		RNF213:NM_020914		KRT23:NM_015515		HDX:NM_001177478		IGFLR1	NM_024660		FOXD4L5	NM_001126334
HFE2:NM_145277		RPL22L1:NM_001099645		KRT24:NM_019016		HEATR2:NM_017802		IGSF1	NM_001170961		FOXH1	NM_003923
HFM1:NM_001017975		RPL30:NM_000989		KRT25:NM_181534		HEATR3:NM_182922		IKBKG	NM_001099856		FOXI3	NM_001135649
HGF:NM_000601		RPL31:NM_000993		KRT26:NM_181539		HEATR4:NM_203309		IL10RB	NM_000628		FOXJ2	NM_018416
HGSNAT:NM_152419		RPL35A:NM_000996		KRT27:NM_181537		HECTD1:NM_015382		IL11	NM_000641		FOXK1	NM_001037165
HHAT:NM_001170580		RPL37:NM_000997		KRT28:NM_181535		HELLS:NM_018063		IL13	NM_002188		FOXK2	NM_004514
HHIPL1:NM_001127258		RPL39L:NM_052969		KRT39:NM_213656		HELQ:NM_133636		IL15RA	NM_002189		FOXM1	NM_021953
HHIPL2:NM_024746		RPL8:NM_000973		KRT40:NM_182497		HELT:NM_001029887		IL17RA	NM_014339		FOXN4	NM_213596
HHLA2:NM_007072		RPRD1A:NM_018170		KRTAP1-1:NM_030967		HEMGN:NM_018437		IL17RD	NM_017563		FOXO1	NM_002015
HIGD2B:NR_002780		RPS17:NM_001021		KRTAP1-3:NM_030966		HEPH:NM_001130860		IL17REL	NM_001001694		FOXP2	NM_001172766
HIPK1:NM_152696		RPS21:NM_001024		KRTAP1-5:NM_031957		HERC1:NM_003922		IL18	NM_001562		FOXS1	NM_004118
HIPK2:NM_001113239		RPTOR:NM_001163034		KRTAP10-1:NM_198691		HERC3:NM_014606		IL1RAPL1	NM_014271		FPGT	NM_001199328
HIPK3:NM_001048200		RPUSD1:NM_058192		KRTAP10-10:NM_181688		HERC5:NM_016323		IL20RA	NM_014432		FPGT-TNNI3K	NM_001112808
HIST1H1B:NM_005322		RRBP1:NM_001042576		KRTAP10-11:NM_198692		HERC6:NM_001165136		IL22RA2	NM_052962		FREM3	NM_001168235
HIST1H2AG:NM_021064		RRM2B:NM_001172477		KRTAP10-12:NM_198699		HES7:NM_001165967		IL28A	NM_172138		FRRS1	NM_001013660
HIST1H2AH:NM_080596		RSAD2:NM_080657		KRTAP10-2:NM_198693		HESX1:NM_003865		IL28B	NM_172139		FRS3	NM_006653
HIST1H2AI:NM_003509		RSPO2:NM_178565		KRTAP10-3:NM_198696		HEXB:NM_000521		IL29	NM_172140		FSCN1	NM_003088
HIST1H2AJ:NM_021066		RSPO4:NM_001029871		KRTAP10-4:NM_198687		HEXIM1:NM_006460		IL2RA	NM_000417		FSCN3	NM_020369
HIST1H2AK:NM_003510		RSRC1:NM_016625		KRTAP10-5:NM_198694		HEXIM2:NM_144608		IL2RB	NM_000878		FTH1P3	NR_002201
HIST1H2AL:NM_003511		RTEL1:NM_016434		KRTAP10-6:NM_198688		HHEX:NM_002729		IL3	NM_000588		FUBP1	NM_003902
HIST1H2AM:NM_003514		RTEL1-TNFRSF6B:NR_037882		KRTAP10-7:NM_198689		HIATL1:NM_032558		IL31RA	NM_139017		FUNDC2P2	NR_003663
HIST1H2BJ:NM_021058		RTP1:NM_153708		KRTAP10-8:NM_198695		HIATL2:NR_002894		IL33	NM_001199640		FUT10	NM_032664
HIST1H2BK:NM_080593		RTP2:NM_001004312		KRTAP10-9:NM_198690		HIC1:NM_001098202		IL4	NM_000589		FUT3	NM_000149
HIST1H2BL:NM_003519		RTP4:NM_022147		KRTAP11-1:NM_175858		HIGD1B:NM_016438		IL5	NM_000879		FUT5	NM_002034
HIST1H2BM:NM_003521		RUNX1T1:NM_001198625		KRTAP12-1:NM_181686		HINT1:NM_005340		IL6ST	NM_001190981		FUT6	NM_000150
HIST1H2BN:NM_003520		RXRG:NM_006917		KRTAP12-2:NM_181684		HIRIP3:NM_003609		IL9	NM_000590		FXC1	NM_012192
HIST1H2BO:NM_003527		S100P:NM_005980		KRTAP12-3:NM_198697		HLA-DQA1:NM_002122		IMP5	NM_175882		FXN	NM_000144
HIST1H3H:NM_003536		SALL4:NM_020436		KRTAP12-4:NM_198698		HLA-DQB1:NM_002123		IMPDH2	NM_000884		FXR1	NM_001013438
HIST1H3I:NM_003533		SAMD10:NM_080621		KRTAP13-1:NM_181599		HLCS:NM_000411		IMPG1	NM_001563		FYB	NM_001465
HIST1H3J:NM_003535		SAMD11:NM_152486		KRTAP13-2:NM_181621		HMBOX1:NM_001135726		INE2	NR_002725		FZD1	NM_003505
HIST1H4I:NM_003495		SAMD12:NM_001101676		KRTAP13-3:NM_181622		HMG20B:NM_006339		INO80	NM_017553		FZD6	NM_001164615
HIST1H4J:NM_021968		SAMD7:NM_182610		KRTAP13-4:NM_181600		HMGB1:NM_002128		INPP5E	NM_019892		FZD9	NM_003508
HIST1H4K:NM_003541		SCAPER:NM_001145923		KRTAP15-1:NM_181623		HMGB3:NM_005342		INSL4	NM_002195		GAB1	NM_002039
HIST1H4L:NM_003546		SCARNA7:NR_003001		KRTAP16-1:NM_001146182		HMGCL:NM_000191		INSL6	NM_007179		GABARAPL1	NM_031412
HIST3H2A:NM_033445		SCGN:NM_006998		KRTAP17-1:NM_031964		HMGCR:NM_000859		INTS2	NM_020748		GABPB2	NM_144618
HIST3H2BB:NM_175055		SCHIP1:NM_001197107		KRTAP19-1:NM_181607		HMGN2:NM_005517		IP6K1	NM_001006115		GABRD	NM_000815
HIST3H3:NM_003493		SCNN1D:NM_001130413		KRTAP19-2:NM_181608		HMGN2P46:NR_022014		IP6K2	NM_001005909		GABRP	NM_014211
HIST4H4:NM_175054		SCOC:NM_001153446		KRTAP19-3:NM_181609		HMGN5:NM_030763		IPCEF1	NM_001130699		GADD45A	NM_001199741
HIVEP1:NM_002114		SCRIB:NM_015356		KRTAP19-4:NM_181610		HMHA1:NM_012292		IPO11	NM_016338		GADD45GIP1	NM_052850
HK1:NM_000188		SCRT1:NM_031309		KRTAP19-5:NM_181611		HMOX1:NM_002133		IQCF1	NM_152397		GAK	NM_005255
HK2:NM_000189		SCXA:NM_001008271		KRTAP19-8:NM_001099219		HNF1B:NM_000458		IQCF2	NM_203424		GAL3ST1	NM_004861
HLA-DMA:NM_006120		SCXB:NM_001080514		KRTAP2-1:NM_001123387		HNRNPD:NM_001003810		IQCF3	NM_001085479		GAL3ST4	NM_024637
HLA-DMB:NM_002118		SDC1:NM_001006946		KRTAP2-2:NM_033032		HNRNPH2:NM_001032393		IQCF5	NM_001145059		GALM	NM_138801
HLA-DOA:NM_002119		SDC2:NM_002998		KRTAP2-4:NM_033184		HNRNPM:NM_005968		IQCF6	NM_001143833		GALNT11	NM_022087
HLA-DOB:NM_002120		SDCBP2:NM_001199784		KRTAP20-1:NM_181615		HNRNPR:NM_001102397		IQGAP2	NM_006633		GALNT14	NM_024572
HLA-DPA1:NM_033554		SDF4:NM_016176		KRTAP20-2:NM_181616		HNRPDL:NM_031372		IQSEC1	NM_001134382		GALNT2	NM_004481
HLA-DPB1:NM_002121		SDHA:NM_004168		KRTAP20-3:NM_001128077		HOMER1:NM_004272		IRAK1	NM_001025242		GALNT8	NM_017417
HLA-DPB2:NR_001435		SDHAP1:NR_003264		KRTAP20-4:NR_023342		HORMAD2:NM_152510		IRAK1BP1	NM_001010844		GALNTL4	NM_198516
HLA-DQA2:NM_020056		SDHAP2:NR_003265		KRTAP21-1:NM_181619		HP1BP3:NM_016287		IRF1	NM_002198		GALNTL5	NM_145292
HLA-DQB2:NM_001198858		SDHAP3:NR_003263		KRTAP21-2:NM_181617		HPGD:NM_000860		IRGM	NM_001145805		GAPDH	NM_002046
HLA-F:NM_001098478		SEC22B:NM_004892		KRTAP21-3:NM_001164435		HPGDS:NM_014485		IRS4	NM_003604		GAS2L1	NM_006478
HLA-G:NM_002127		SEC23B:NM_001172745		KRTAP22-1:NM_181620		HPS6:NM_024747		ISL1	NM_002202		GAS5	NR_002578
HLX:NM_021958		SEC62:NM_003262		KRTAP22-2:NM_001164434		HPSE:NM_001098540		ISOC2	NM_001136201		GATA5	NM_080473
HMCN1:NM_031935		SECTM1:NM_003004		KRTAP23-1:NM_181624		HR:NM_005144		ISX	NM_001008494		GATAD1	NM_021167
HMGB3P1:NR_002165		SEL1L:NM_005065		KRTAP24-1:NM_001085455		HRAS:NM_001130442		ITGA1	NM_181501		GATAD2B	NM_020699
HMGCS1:NM_001098272		SELT:NM_016275		KRTAP25-1:NM_001128598		HS3ST2:NM_006043		ITGA2	NM_002203		GATS	NM_178831
HMGCS2:NM_001166107		SEMA4C:NM_017789		KRTAP26-1:NM_203405		HS3ST4:NM_006040		ITGA2B	NM_000419		GATSL1	NM_001145063
HNF4A:NM_000457		SEMA5A:NM_003966		KRTAP27-1:NM_001077711		HSD11B1L:NM_198533		ITGA3	NM_002204		GATSL2	NM_001145064
HNRNPA3P1:NR_002726		SEMG1:NM_003007		KRTAP3-1:NM_031958		HSD11B2:NM_000196		ITGA8	NM_003638		GBA	NM_000157
HNRNPF:NM_001098204		SEMG2:NM_003008		KRTAP3-2:NM_031959		HSD17B1:NM_000413		ITGA9	NM_002207		GBAP1	NR_002188
HNRNPU:NM_004501		SENP2:NM_021627		KRTAP3-3:NM_033185		HSD17B11:NM_016245		ITGB1BP3	NM_170678		GBAS	NM_001202469
HNRPLL:NM_001142650		SEPP1:NM_001085486		KRTAP4-1:NM_033060		HSD17B13:NM_001136230		ITGB2	NM_000211		GBP1	NM_002053
HOOK1:NM_015888		SERF1A:NM_021967		KRTAP4-11:NM_033059		HSD17B3:NM_000197		ITGB3	NM_000212		GBP1P1	NR_003133
HOOK3:NM_032410		SERF1B:NM_001178087		KRTAP4-12:NM_031854		HSD17B4:NM_000414		ITGB8	NM_002214		GBP2	NM_004120
HORMAD1:NM_001199829		SERP1:NM_014445		KRTAP4-2:NM_033062		HSFY1:NM_033108		ITIH1	NM_001166434		GBP3	NM_018284
HPCAL1:NM_002149		SERPINI1:NM_001122752		KRTAP4-3:NM_033187		HSFY1P1:NR_003607		ITIH2	NM_002216		GBP4	NM_052941
HPVC1:NR_004422		SERPINI2:NM_006217		KRTAP4-4:NM_032524		HSFY2:NM_001001877		ITIH3	NM_002217		GBP5	NM_001134486
HRH4:NM_001143828		SETBP1:NM_001130110		KRTAP4-5:NM_033188		HSP90AA6P:NR_036751		ITIH4	NM_001166449		GBP6	NM_198460
HRNR:NM_001009931		SETD7:NM_030648		KRTAP4-6:NM_030976		HSP90AB3P:NR_036694		ITIH5	NM_001001851		GBP7	NM_207398
HS2ST1:NM_001134492		SH3BP5L:NM_030645		KRTAP4-7:NM_033061		HSPA4:NM_002154		ITPKA	NM_002220		GBX1	NM_001098834
HSD11B1:NM_005525		SH3YL1:NM_001159597		KRTAP4-8:NM_031960		HSPA4L:NM_014278		ITSN1	NM_001001132		GCC1	NM_024523
HSD17B7P2:NR_003086		SHARPIN:NM_030974		KRTAP4-9:NM_001146041		HSPB9:NM_033194		IVD	NM_001159508		GCDH	NM_000159
HSD17B8:NM_014234		SHC1:NM_001130040		KRTAP6-1:NM_181602		HSPBP1:NM_001130106		IYD	NM_001164694		GCKR	NM_001486
HSD3B1:NM_000862		SHOX2:NM_001163678		KRTAP6-2:NM_181604		HSPC157:NR_023918		IZUMO4	NM_001031735		GCLM	NM_002061
HSD3B2:NM_000198		SI:NM_001041		KRTAP6-3:NM_181605		HSPG2:NM_005529		JAK2	NM_004972		GCNT7	NM_080615
HSD3BP4:NR_033781		SIAH2:NM_005067		KRTAP7-1:NM_181606		HSPH1:NM_006644		JAKMIP2	NM_014790		GDAP1	NM_001040875
HSP90AB1:NM_007355		SIGLEC14:NM_001098612		KRTAP8-1:NM_175857		HTR1D:NM_000864		JMJD7	NM_001114632		GDAP1L1	NM_024034
HSP90B3P:NR_003130		SIGLEC15:NM_213602		KRTAP9-1:NM_001190460		HTR2B:NM_000867		JMJD7-PLA2G4B	NM_001198588		GDAP2	NM_001135589
HSPA4L:NM_014278		SIGLEC5:NM_003830		KRTAP9-2:NM_031961		HTR2C:NM_000868		JMY	NM_152405		GDF11	NM_005811
HSPA6:NM_002155		SIRPB1:NM_001083910		KRTAP9-3:NM_031962		HTR3B:NM_006028		JOSD1	NM_014876		GDF3	NM_020634
HSPA7:NR_024151		SIRPB2:NM_001122962		KRTAP9-4:NM_033191		HTR6:NM_000871		JSRP1	NM_144616		GDF5	NM_000557
HSPB7:NM_014424		SIRPD:NM_178460		KRTAP9-8:NM_031963		HUWE1:NM_031407		KANK1	NM_015158		GDF6	NM_001001557
HSPC159:NM_014181		SIRT5:NM_001193267		L2HGDH:NM_024884		IARS:NM_002161		KAT2A	NM_021078		GDF7	NM_182828
HTR5A:NM_024012		SIRT7:NM_016538		L3MBTL3:NM_001007102		IBSP:NM_004967		KAT2B	NM_003884		GDNF	NM_000514
HTR7P1:NR_002774		SKIL:NM_001145097		LACTB:NM_032857		ICAM1:NM_000201		KATNA1	NM_001204076		GEM	NM_005261
HTRA2:NM_013247		SLA:NM_001045556		LAGE3:NM_006014		ICAM3:NM_002162		KBTBD3	NM_152433		GEMIN6	NM_024775
HTRA4:NM_153692		SLBP:NM_006527		LAIR2:NM_002288		ICAM4:NM_001039132		KBTBD5	NM_152393		GEMIN8P4	NR_002830
HULC:NR_004855		SLC12A7:NM_006598		LAMA2:NM_000426		ICAM5:NM_003259		KBTBD8	NM_032505		GEN1	NM_001130009
HUS1:NM_004507		SLC14A1:NM_001128588		LAMA4:NM_001105206		ID3:NM_002167		KCNE1	NM_000219		GFER	NM_005262
HUS1B:NM_148959		SLC14A2:NM_007163		LAMP2:NM_001122606		IDE:NM_001165946		KCNE2	NM_172201		GFI1	NM_001127215
HYAL4:NM_012269		SLC16A3:NM_001042422		LAPTM5:NM_006762		IDH3G:NM_004135		KCNH4	NM_012285		GFM1	NM_024996
HYALP1:NR_002731		SLC17A1:NM_005074		LARGE:NM_004737		IDO1:NM_002164		KCNH6	NM_030779		GFOD2	NM_030819
IAH1:NM_001039613		SLC17A2:NM_005835		LARP1:NM_015315		IDO2:NM_194294		KCNH8	NM_144633		GFPT1	NM_002056
IAPP:NM_000415		SLC17A3:NM_001098486		LARP4B:NM_015155		IER5L:NM_203434		KCNIP4	NM_025221		GGN	NM_152657
IARS2:NM_018060		SLC17A4:NM_005495		LARS2:NM_015340		IFFO2:NM_001136265		KCNJ15	NM_002243		GGPS1	NM_001037277
IBA57:NM_001010867		SLC17A9:NM_022082		LAS1L:NM_001170649		IFI35:NM_005533		KCNJ4	NM_004981		GGT7	NM_178026
ICMT:NM_012405		SLC22A23:NM_015482		LAYN:NM_178834		IFI6:NM_002038		KCNJ6	NM_002240		GGTLC1	NM_178311
IDH2:NM_002168		SLC24A2:NM_001193288		LCA5:NM_001122769		IFITM1:NM_003641		KCNN2	NM_021614		GHR	NM_000163
IER5:NM_016545		SLC24A3:NM_020689		LCA5L:NM_152505		IFITM2:NM_006435		KCNQ5	NM_001160130		GHRH	NM_001184731
IFFO1:NM_001039670		SLC25A10:NM_012140		LCN1:NM_002297		IFITM3:NM_021034		KCNT1	NM_020822		GHSR	NM_198407
IFI16:NM_005531		SLC25A32:NM_030780		LCN10:NM_001001712		IFITM5:NM_001025295		KCNV2	NM_133497		GIGYF1	NM_022574
IFI44:NM_006417		SLC25A36:NM_001104647		LCN12:NM_178536		IFNAR1:NM_000629		KCTD17	NM_024681		GIMAP1	NM_130759
IFI44L:NM_006820		SLC26A1:NM_022042		LCN15:NM_203347		IFNGR2:NM_005534		KCTD6	NM_001128214		GIMAP1-GIMAP5	NM_001199577
IFITM4P:NR_001590		SLC26A7:NM_052832		LCN2:NM_005564		IFT20:NM_174887		KCTD9	NM_017634		GIMAP2	NM_015660
IFLTD1:NM_001145728		SLC29A3:NM_001174098		LCN6:NM_198946		IFT74:NM_001099222		KDELC2	NM_153705		GIMAP4	NM_018326
IFRD1:NM_001007245		SLC2A2:NM_000340		LCN8:NM_178469		IGBP1:NM_001551		KDELR3	NM_006855		GIMAP5	NM_018384
IFT122:NM_018262		SLC2A4RG:NM_020062		LCN9:NM_001001676		IGF2BP3:NM_006547		KDM4B	NM_015015		GIMAP6	NM_024711
IFT172:NM_015662		SLC33A1:NM_001190992		LCNL1:NM_207510		IGSF1:NM_001170961		KDM4C	NM_001146695		GIMAP7	NM_153236
IFT52:NM_016004		SLC38A10:NM_001037984		LCORL:NM_153686		IGSF21:NM_032880		KHDC1	NM_030568		GIMAP8	NM_175571
IFT57:NM_018010		SLC39A4:NM_017767		LDB2:NM_001130834		IGSF6:NM_005849		KHDC1L	NM_001126063		GINS1	NM_021067
IGF2:NM_000612		SLC39A6:NM_001099406		LDHAL6B:NM_033195		IKZF3:NM_012481		KHDRBS2	NM_152688		GINS4	NM_032336
IGF2AS:NR_028043		SLC45A4:NM_001080431		LDLRAP1:NM_015627		IL11:NM_000641		KIAA0020	NM_014878		GJA5	NM_005266
IGFBP1:NM_000596		SLC4A11:NM_001174089		LDOC1:NM_012317		IL13:NM_002188		KIAA0408	NM_014702		GJA8	NM_005267
IGFBP3:NM_000598		SLC5A7:NM_021815		LECT2:NM_002302		IL13RA1:NM_001560		KIAA0649	NM_014811		GJC2	NM_020435
IGFN1:NM_001164586		SLC6A10P:NR_003083		LENG8:NM_052925		IL13RA2:NM_000640		KIAA0776	NM_015323		GK5	NM_001039547
IGHMBP2:NM_002180		SLC6A18:NM_182632		LENG9:NM_198988		IL17RA:NM_014339		KIAA0825	NM_001145678		GKN1	NM_019617
IGLL5:NR_033661		SLC6A19:NM_001003841		LEO1:NM_138792		IL17RD:NM_017563		KIAA0930	NM_001009880		GKN2	NM_182536
IGSF3:NM_001007237		SLC6A3:NM_001044		LEPROTL1:NM_015344		IL17REL:NM_001001694		KIAA0947	NM_015325		GLI4	NM_138465
IGSF8:NM_052868		SLC7A11:NM_014331		LGALS9B:NM_001042685		IL1RAPL1:NM_014271		KIAA1009	NM_014895		GLIS3	NM_001042413
IGSF9:NM_001135050		SLC7A14:NM_020949		LGI1:NM_005097		IL1RAPL2:NM_017416		KIAA1143	NM_020696		GLMN	NM_053274
IKBKB:NM_001190720		SLC8A1:NM_001112800		LGI2:NM_018176		IL2:NM_000586		KIAA1217	NM_001098500		GLS2	NM_013267
IKBKE:NM_001193321		SLC9A10:NM_183061		LGSN:NM_001143940		IL21:NM_021803		KIAA1244	NM_020340		GLT25D1	NM_024656
IKZF1:NM_006060		SLC9A2:NM_003048		LHX3:NM_014564		IL21R:NM_021798		KIAA1267	NM_001193465		GLT25D2	NM_015101
IL10:NM_000572		SLC9A3:NM_004174		LIF:NM_002309		IL22RA1:NM_021258		KIAA1370	NM_019600		GLTPD1	NM_001029885
IL17A:NM_002190		SLC9A4:NM_001011552		LILRA1:NM_006863		IL27:NM_145659		KIAA1377	NM_020802		GLUD1	NM_005271
IL17F:NM_052872		SLC9A9:NM_173653		LILRA2:NM_001130917		IL28RA:NM_170743		KIAA1430	NM_020827		GLUL	NM_001033044
IL19:NM_013371		SLCO3A1:NM_001145044		LILRA3:NM_001172654		IL2RG:NM_000206		KIAA1432	NM_001135920		GMCL1	NM_178439
IL1F10:NM_032556		SLCO4A1:NM_016354		LILRA4:NM_012276		IL3:NM_000588		KIAA1644	NM_001099294		GMEB2	NM_012384
IL1F5:NM_012275		SLITRK3:NM_014926		LILRA5:NM_021250		IL31RA:NM_139017		KIAA1797	NM_017794		GMPS	NM_003875
IL1F6:NM_014440		SLMO2:NM_016045		LILRB1:NM_001081637		IL3RA:NM_002183		KIAA1826	NM_032424		GNAI1	NM_002069
IL1F8:NM_014438		SLMO2-ATP5E:NR_037929		LILRB2:NM_001080978		IL4:NM_000589		KIAA1919	NM_153369		GNAI2	NM_001166425
IL1RL1:NM_016232		SLURP1:NM_020427		LILRB4:NM_001081438		IL4R:NM_000418		KIAA1984	NM_001039374		GNAI3	NM_006496
IL1RN:NM_000577		SMA5:NR_034021		LILRB5:NM_001081442		IL5:NM_000879		KIAA2026	NM_001017969		GNAL	NM_182978
IL20:NM_018724		SMAD2:NM_001003652		LILRP2:NR_003061		IL6ST:NM_001190981		KIF15	NM_020242		GNAS	NM_000516
IL20RB:NM_144717		SMARCA5:NM_003601		LIMD1:NM_014240		ILF3:NM_001137673		KIF16B	NM_001199866		GNAS-AS1	NR_002785
IL24:NM_001185156		SMC4:NM_001002800		LIMD2:NM_030576		IMP5:NM_175882		KIF18B	NM_001080443		GNAT1	NM_000172
IL6R:NM_000565		SMC6:NM_001142286		LIMK2:NM_001031801		IMPDH2:NM_000884		KIF25	NM_005355		GNAT2	NM_005272
IL7R:NM_002185		SMN1:NM_000344		LIN28B:NM_001004317		INA:NM_032727		KIF2A	NM_001098511		GNAT3	NM_001102386
ILDR2:NM_199351		SMN2:NM_017411		LIPC:NM_000236		INCA1:NM_001167985		KIF2B	NM_032559		GNB1	NM_002074
ILF2:NM_004515		SMYD3:NM_001167740		LITAF:NM_001136472		INE2:NR_002725		KIF3A	NM_007054		GNB2	NM_005273
IMMP1L:NM_144981		SNAP25:NM_003081		LLGL1:NM_004140		ING2:NM_001564		KIF9	NM_001134878		GNB3	NM_002075
IMMP2L:NM_032549		SNAR-I:NR_024343		LMBRD1:NM_018368		INGX:NR_002226		KIN	NM_012311		GNB4	NM_021629
IMMT:NM_001100169		SNORA4:NR_002588		LMF2:NM_033200		INO80:NM_017553		KIR2DL1	NM_014218		GNG11	NM_004126
IMP4:NM_033416		SNORA63:NR_002586		LMOD3:NM_198271		INO80E:NM_173618		KIR2DL3	NM_015868		GNG12	NM_018841
IMPA1:NM_001144878		SNORA72:NR_002581		LOC100128054:NR_033969		INPP5D:NM_001017915		KIR2DL4	NM_001080770		GNG13	NM_016541
IMPA2:NM_014214		SNORA79:NR_003021		LOC100128081:NR_034097		INPP5K:NM_001135642		KIR2DS4	NM_012314		GNG4	NM_001098721
IMPACT:NM_018439		SNORA81:NR_002989		LOC100128252:NR_036521		INSR:NM_000208		KIR3DL1	NM_013289		GNG5	NM_005274
IMPAD1:NM_017813		SNORD17:NR_003045		LOC100128593:NR_033913		INTS1:NM_001080453		KIR3DL2	NM_006737		GNGT1	NM_021955
IMPDH1:NM_000883		SNORD2:NR_002587		LOC100128640:NR_028389		INTS10:NM_018142		KIR3DL3	NM_153443		GNL3L	NM_001184819
ING1:NM_005537		SNORD66:NR_003055		LOC100128811:NR_027333		INTS12:NM_001142471		KIR3DX1	NR_026716		GNMT	NM_018960
ING3:NM_019071		SNORD72:NR_002583		LOC100129196:NR_034182		INTS2:NM_020748		KIRREL2	NM_032123		GNPAT	NM_014236
ING4:NM_001127582		SNORD89:NR_003070		LOC100129250:NR_033991		INTS6:NM_001039937		KIRREL3	NM_001161707		GNPTG	NM_032520
INHBA:NM_002192		SNPH:NM_014723		LOC100129480:NM_001195279		INTS9:NM_001145159		KISS1R	NM_032551		GNRHR2	NR_002328
INMT:NM_001199219		SNRNP200:NM_014014		LOC100129515:NR_033941		INVS:NM_014425		KLF16	NM_031918		GOLGA7	NM_001002296
INMT-FAM188B:NR_037598		SNRPB2:NM_003092		LOC100129518:NR_037166		IP6K1:NM_001006115		KLF6	NM_001160125		GOLIM4	NM_014498
INO80B:NM_031288		SNTB1:NM_021021		LOC100129716:NR_027435		IPO11:NM_001134779		KLHDC7B	NM_138433		GOLPH3	NM_022130
INO80B-WBP1:NR_037849		SNTG2:NM_018968		LOC100129794:NR_033240		IPO7:NM_006391		KLHDC8B	NM_173546		GOLPH3L	NM_018178
INS:NM_000207		SNUPN:NM_001042581		LOC100130522:NR_028339		IPPK:NM_022755		KLHL18	NM_025010		GOLT1A	NM_198447
INS-IGF2:NM_001042376		SNX31:NM_152628		LOC100130855:NR_034080		IQCC:NM_001160042		KLHL28	NM_017658		GON4L	NM_001037533
INSIG1:NM_005542		SNX33:NM_153271		LOC100130890:NM_001195131		IQCE:NM_001100390		KLHL32	NM_052904		GORAB	NM_001146039
INSIG2:NM_016133		SNX5:NM_014426		LOC100130954:NR_034016		IQCK:NM_153208		KLHL34	NM_153270		GOT1L1	NM_152413
INSRR:NM_014215		SNX7:NM_015976		LOC100131067:NR_034121		IQGAP2:NM_006633		KLHL9	NM_018847		GPA33	NM_005814
INTS3:NM_023015		SORCS2:NM_020777		LOC100131193:NR_024580		IRAK1:NM_001025242		KLKB1	NM_000892		GPAA1	NM_003801
INTS4L1:NR_027393		SOX11:NM_003108		LOC100131244:NM_001190479		IRAK2:NM_001570		KPNA5	NM_002269		GPATCH2	NM_018040
INTS4L2:NR_027392		SOX18:NM_018419		LOC100131434:NR_027455		IRF1:NM_002198		KPNB1	NM_002265		GPATCH4	NM_015590
INTS7:NM_001199809		SOX2:NM_003106		LOC100132146:NM_001195442		IRF2:NM_002199		KRBOX1	NM_001205272		GPC2	NM_152742
INTS8:NM_017864		SOX2OT:NR_004053		LOC100132526:NR_036481		IRF7:NM_001572		KRT13	NM_002274		GPN1	NM_001145047
IPO9:NM_018085		SOX4:NM_003107		LOC100132963:NM_001162936		IRS4:NM_003604		KRT14	NM_000526		GPR108	NM_001080452
IQGAP1:NM_003870		SPAG1:NM_003114		LOC100133267:NM_001195257		ISCA1:NM_030940		KRT15	NM_002275		GPR113	NM_001145168
IQUB:NM_178827		SPAG11A:NM_001081552		LOC100133957:NR_028119		ISOC1:NM_016048		KRT16	NM_005557		GPR124	NM_032777
IRAK4:NM_001114182		SPAG11B:NM_058206		LOC100144603:NR_021492		ISOC2:NM_001136201		KRT16P2	NR_029392		GPR137B	NM_003272
IRF2BP2:NM_001077397		SPATA16:NM_031955		LOC100216001:NR_024475		ITGA2B:NM_000419		KRT17	NM_000422		GPR146	NM_138445
IRF4:NM_001195286		SPATC1:NM_001134374		LOC100271722:NR_027036		ITGAE:NM_002208		KRT19	NM_002276		GPR153	NM_207370
IRF5:NM_001098627		SPDYE8P:NR_003664		LOC100271831:NR_027081		ITGB1BP2:NM_012278		KRT31	NM_002277		GPR157	NM_024980
IRF6:NM_006147		SPO11:NM_012444		LOC100271874:NR_027347		ITGB1BP3:NM_170678		KRT32	NM_002278		GPR160	NM_014373
IRS2:NM_003749		SPOCK2:NM_001134434		LOC100272228:NR_027456		ITK:NM_005546		KRT33A	NM_004138		GPR161	NM_153832
IRX1:NM_024337		SPON2:NM_001128325		LOC100286948:NR_028472		ITM2A:NM_001171581		KRT33B	NM_002279		GPR162	NM_014449
IRX2:NM_001134222		SPSB3:NM_080861		LOC100287428:NM_001170944		ITM2B:NM_021999		KRT34	NM_021013		GPR172A	NM_024531
IRX4:NM_016358		SPSB4:NM_080862		LOC100287632:NR_037662		ITM2C:NM_001012514		KRT35	NM_002280		GPR179	NM_001004334
ISG20:NM_002201		SPTLC3:NM_018327		LOC100287879:NR_033978		ITPKA:NM_002220		KRT36	NM_003771		GPR19	NM_006143
ISG20L2:NM_030980		SQLE:NM_003129		LOC100288346:NR_034101		ITSN1:NM_001001132		KRT37	NM_003770		GPR22	NM_005295
ISL2:NM_145805		SRD5A2:NM_000348		LOC100288524:NM_001195127		IVD:NM_001159508		KRT38	NM_006771		GPR25	NM_005298
ISLR:NM_005545		SRGAP2P2:NR_034178		LOC100289019:NR_033374		IZUMO4:NM_001031735		KRT42P	NR_033415		GPR37	NM_005302
ISLR2:NM_001130136		SRMS:NM_080823		LOC100289255:NR_036581		JAK2:NM_004972		KRT9	NM_000226		GPR37L1	NM_004767
ISY1:NM_001199469		SS18:NM_001007559		LOC100289341:NR_027447		JMJD5:NM_001145348		KRTAP10-1	NM_198691		GPR52	NM_005684
ISY1-RAB43:NM_001204890		SS18L1:NM_198935		LOC100289673:NR_033175		JMY:NM_152405		KRTAP10-10	NM_181688		GPR61	NM_031936
ITCH:NM_031483		SSR3:NM_007107		LOC100306975:NR_036507		JOSD1:NM_014876		KRTAP10-11	NM_198692		GPR75	NM_006794
ITGA10:NM_003637		SST:NM_001048		LOC100422737:NR_033557		JSRP1:NM_144616		KRTAP10-12	NM_198699		GPR75-ASB3	NM_001164165
ITGA4:NM_000885		SSTR4:NM_001052		LOC100505893:NR_037876		JUP:NM_002230		KRTAP10-2	NM_198693		GPR85	NM_001146265
ITGB1BP1:NM_004763		ST3GAL1:NM_003033		LOC100505912:NR_037877		KANK2:NM_001136191		KRTAP10-3	NM_198696		GPR89A	NM_001097612
ITGB3BP:NM_014288		ST6GAL1:NM_003032		LOC100526820:NR_037593		KANK3:NM_198471		KRTAP10-4	NM_198687		GPR89B	NM_016334
ITLN1:NM_017625		ST8SIA2:NM_006011		LOC143188:NR_015409		KARS:NM_001130089		KRTAP10-5	NM_198694		GPR89C	NM_001097616
ITLN2:NM_080878		ST8SIA5:NM_013305		LOC144486:NR_027035		KAT2A:NM_021078		KRTAP10-6	NM_198688		GPRC5A	NM_003979
ITPKB:NM_002221		STAG3L3:NM_001013739		LOC144776:NR_027039		KATNA1:NM_001204076		KRTAP10-7	NM_198689		GPRC5D	NM_018654
ITSN2:NM_006277		STARD7:NM_020151		LOC145663:NR_033252		KATNAL1:NM_001014380		KRTAP10-8	NM_198695		GPS1	NM_004127
IVL:NM_005547		STK3:NM_006281		LOC145783:NR_015419		KCNAB3:NM_004732		KRTAP10-9	NM_198690		GPSM2	NM_013296
IVNS1ABP:NM_006469		STK32B:NM_018401		LOC145845:NR_024264		KCND1:NM_004979		KRTAP12-1	NM_181686		GPT	NM_005309
JAK1:NM_002227		STK32C:NM_173575		LOC146880:NR_026899		KCNE1L:NM_012282		KRTAP12-2	NM_181684		GRB7	NM_001030002
JHDM1D:NM_030647		STK4:NM_006282		LOC150185:NR_024381		KCNH4:NM_012285		KRTAP12-3	NM_198697		GREM2	NM_022469
JMJD4:NM_001161465		STMN2:NM_001199214		LOC150197:NR_026919		KCNIP2:NM_014591		KRTAP12-4	NM_198698		GRHL1	NM_198182
JPH1:NM_020647		STMN3:NM_015894		LOC150381:NR_027034		KCNJ12:NM_021012		KRTAP13-1	NM_181599		GRHL2	NM_024915
JPH2:NM_020433		STON2:NM_033104		LOC152024:NR_026834		KCNJ13:NM_001172416		KRTAP13-2	NM_181621		GRID2IP	NM_001145118
JTB:NM_006694		STRA13:NM_144998		LOC152742:NR_033931		KCNJ18:NM_001194958		KRTAP13-3	NM_181622		GRIN2B	NM_000834
JUN:NM_002228		STUB1:NM_005861		LOC153910:NR_027311		KCNJ4:NM_004981		KRTAP13-4	NM_181600		GRINA	NM_000837
KANK1:NM_015158		STX16:NM_001001433		LOC154449:NR_002787		KCNN2:NM_021614		KRTAP15-1	NM_181623		GRK4	NM_001004056
KAT5:NM_006388		STX16-NPEPL1:NR_037945		LOC158572:NR_026742		KCNRG:NM_173605		KRTAP16-1	NM_001146182		GRK7	NM_139209
KBTBD12:NM_207335		SUCNR1:NM_033050		LOC158696:NR_026935		KCTD10:NM_031954		KRTAP17-1	NM_031964		GRM8	NM_000845
KCMF1:NM_020122		SV2A:NM_014849		LOC162632:NR_003190		KCTD11:NM_001002914		KRTAP19-1	NM_181607		GRSF1	NM_001098477
KCNA1:NM_000217		SYBU:NM_001099743		LOC220906:NR_033805		KCTD13:NM_178863		KRTAP19-2	NM_181608		GSDMD	NM_001166237
KCNA10:NM_005549		SYCP2:NM_014258		LOC257396:NR_034107		KCTD19:NM_001100915		KRTAP19-3	NM_181609		GSG1	NM_001080554
KCNA2:NM_001204269		SYNGAP1:NM_006772		LOC26102:NR_026964		KCTD4:NM_198404		KRTAP19-4	NM_181610		GSPT1	NM_001130006
KCNA3:NM_002232		SYT4:NM_020783		LOC282997:NR_026932		KCTD9:NM_017634		KRTAP19-5	NM_181611		GSS	NM_000178
KCNA4:NM_002233		TACC3:NM_006342		LOC283089:NR_033850		KDELC2:NM_153705		KRTAP19-6	NM_181612		GSTK1	NM_001143679
KCNA5:NM_002234		TADA2B:NM_152293		LOC283143:NR_034148		KDELR2:NM_001100603		KRTAP19-7	NM_181614		GSTM2	NM_000848
KCNA6:NM_002235		TAF2:NM_003184		LOC283663:NR_024433		KDELR3:NM_006855		KRTAP19-8	NM_001099219		GSTM3	NM_000849
KCNAB2:NM_001199863		TAF4:NM_003185		LOC284009:NR_028335		KDM1A:NM_001009999		KRTAP20-1	NM_181615		GSTM4	NM_000850
KCNB1:NM_004975		TAF4B:NM_005640		LOC284276:NR_015417		KDM3B:NM_016604		KRTAP20-2	NM_181616		GSTM5	NM_000851
KCNC4:NM_001039574		TAS1R3:NM_152228		LOC284379:NR_002938		KDM4B:NM_015015		KRTAP20-3	NM_001128077		GTF2A1L	NM_001193487
KCND3:NM_004980		TAS2R39:NM_176881		LOC285326:NR_034055		KDM4C:NM_001146694		KRTAP20-4	NR_023342		GTF2B	NM_001514
KCNF1:NM_002236		TAS2R40:NM_176882		LOC285370:NR_027102		KDM5D:NM_001146705		KRTAP21-1	NM_181619		GTF2F1	NM_002096
KCNG3:NM_133329		TAS2R41:NM_176883		LOC285375:NR_027103		KDM6A:NM_021140		KRTAP21-2	NM_181617		GTF2H1	NM_001142307
KCNH1:NM_002238		TAS2R60:NM_177437		LOC285401:NR_027104		KDM6B:NM_001080424		KRTAP21-3	NM_001164435		GTF2H2	NM_001515
KCNH2:NM_000238		TASP1:NM_017714		LOC285540:NR_037934		KEAP1:NM_012289		KRTAP22-1	NM_181620		GTF2H3	NM_001516
KCNIP1:NM_001034837		TATDN1:NM_001146160		LOC285547:NR_034054		KHDRBS1:NM_006559		KRTAP22-2	NM_001164434		GTF2I	NM_001163636
KCNJ10:NM_002241		TBC1D14:NM_001113361		LOC285548:NR_015450		KHSRP:NM_003685		KRTAP23-1	NM_181624		GTF2IP1	NR_002206
KCNJ8:NM_004982		TBC1D8:NM_001102426		LOC285733:NM_001195597		KIAA0090:NM_015047		KRTAP24-1	NM_001085455		GTF2IRD1	NM_001199207
KCNJ9:NM_004983		TBC1D9:NM_015130		LOC285735:NR_026969		KIAA0100:NM_014680		KRTAP25-1	NM_001128598		GTF2IRD2	NM_173537
KCNK1:NM_002245		TBCCD1:NM_001134415		LOC285740:NR_027113		KIAA0101:NM_001029989		KRTAP26-1	NM_203405		GTF2IRD2B	NM_001003795
KCNK12:NM_022055		TBCD:NM_005993		LOC285796:NR_028390		KIAA0247:NM_014734		KRTAP27-1	NM_001077711		GTF2IRD2P1	NR_002164
KCNK15:NM_022358		TBL1XR1:NM_024665		LOC286083:NR_033895		KIAA0317:NM_001039479		KRTAP6-1	NM_181602		GTF3C2	NM_001035521
KCNK2:NM_001017424		TCEA2:NM_003195		LOC286367:NR_024011		KIAA0368:NM_001080398		KRTAP6-2	NM_181604		GTPBP10	NM_001042717
KCNK3:NM_002246		TCEB3B:NM_016427		LOC338588:NR_015425		KIAA0415:NM_014855		KRTAP6-3	NM_181605		GTPBP2	NM_019096
KCNK7:NM_005714		TCEB3C:NM_145653		LOC338758:NR_028138		KIAA0430:NM_001184998		KRTAP7-1	NM_181606		GTPBP3	NM_001128855
KCNMA1:NM_001161352		TCEB3CL:NM_001100817		LOC339240:NR_001443		KIAA0556:NM_015202		KRTAP8-1	NM_175857		GTPBP5	NM_015666
KCNMB1:NM_004137		TCERG1L:NM_174937		LOC340073:NR_037895		KIAA0586:NM_014749		KRTDAP	NM_207392		GTPBP6	NM_012227
KCNQ1:NM_000218		TCFL5:NM_006602		LOC340074:NR_027127		KIAA0664:NM_015229		L1CAM	NM_000425		GTSF1L	NM_001008901
KCNQ1DN:NR_024627		TCP10L:NM_144659		LOC341056:NR_027288		KIAA0753:NM_014804		L3MBTL2	NM_031488		GUCA1A	NM_000409
KCNQ1OT1:NR_002728		TCTEX1D2:NM_152773		LOC345643:NM_001190787		KIAA0930:NM_001009880		L3MBTL3	NM_001007102		GUCA1B	NM_002098
KCNT2:NM_198503		TDP2:NM_016614		LOC347376:NR_003933		KIAA1109:NM_015312		LACE1	NM_145315		GUCY2C	NM_004963
KCP:NM_001135914		TEKT4:NM_144705		LOC386758:NR_037159		KIAA1210:NM_020721		LAGE3	NM_006014		GUK1	NM_000858
KCTD3:NM_016121		TELO2:NM_016111		LOC387646:NR_003525		KIAA1267:NM_001193465		LAIR1	NM_002287		GUSB	NM_000181
KDM2A:NM_012308		TERC:NR_001566		LOC387647:NR_003930		KIAA1430:NM_020827		LAIR2	NM_002288		GUSBP1	NR_027026
KDM5A:NM_001042603		TERT:NM_001193376		LOC389332:NR_024418		KIAA1456:NM_001099677		LAMA2	NM_000426		GXYLT1	NM_001099650
KDM5B:NM_006618		TEX19:NM_207459		LOC389791:NR_024425		KIAA1543:NM_001080429		LAMA4	NM_001105206		GXYLT2	NM_001080393
KHK:NM_000221		TFAP2B:NM_003221		LOC399753:NR_029396		KIAA1644:NM_001099294		LAMB2	NM_002292		GYPA	NM_002099
KIAA0040:NM_001162893		TFAP2C:NM_003222		LOC399815:NR_027282		KIAA1704:NM_018559		LAMB2P1	NR_004405		GYPB	NM_002100
KIAA0146:NM_001080394		TFAP2D:NM_172238		LOC400655:NR_034133		KIAA1712:NM_001040157		LAMC3	NM_006059		GYPE	NM_002102
KIAA0182:NM_001134473		TFRC:NM_003234		LOC400657:NR_024484		KIAA1908:NR_021487		LANCL3	NM_001170331		GZF1	NM_022482
KIAA0240:NM_015349		TG:NM_003235		LOC400891:NR_027006		KIAA1919:NM_153369		LAP3	NM_015907		H19	NR_002196
KIAA0494:NM_014774		TH1L:NM_198976		LOC400931:NR_027033		KIAA1967:NM_021174		LAPTM5	NM_006762		H2AFJ	NR_027716
KIAA0495:NR_033708		THADA:NM_001083953		LOC404266:NR_033201		KIAA2022:NM_001008537		LARGE	NM_004737		H3F3A	NM_002107
KIAA0528:NM_014802		THBD:NM_000361		LOC439949:NR_036502		KIF11:NM_004523		LARP4B	NM_015155		H3F3C	NM_001013699
KIAA0562:NM_014704		THOC4:NM_005782		LOC440173:NR_027471		KIF13B:NM_015254		LARS2	NM_015340		H6PD	NM_004285
KIAA0802:NM_015210		THPO:NM_000460		LOC441177:NR_027284		KIF17:NM_001122819		LATS1	NM_004690		HAAO	NM_012205
KIAA0889:NM_080627		THUMPD2:NM_025264		LOC441204:NR_015364		KIF18B:NM_001080443		LAYN	NM_178834		HADHA	NM_000182
KIAA0895:NM_001100425		TIGD5:NM_032862		LOC441495:NR_033773		KIF1B:NM_015074		LCA5	NM_001122769		HADHB	NM_000183
KIAA0907:NM_014949		TINAG:NM_014464		LOC442454:NR_002308		KIF1C:NM_006612		LCA5L	NM_152505		HAGH	NM_001040427
KIAA0947:NM_015325		TIPARP:NM_001184717		LOC442497:NR_033960		KIF20A:NM_005733		LCMT2	NM_014793		HAGHL	NM_032304
KIAA1107:NM_015237		TM4SF1:NM_014220		LOC494127:NR_036691		KIF22:NM_007317		LCN1	NM_002297		HAPLN2	NM_021817
KIAA1147:NM_001080392		TM4SF18:NM_001184723		LOC550643:NR_015367		KIF24:NM_194313		LCN10	NM_001001712		HAR1A	NR_003244
KIAA1257:NM_020741		TM4SF19:NM_001204897		LOC595101:NR_002453		KIF27:NM_017576		LCN12	NM_178536		HAR1B	NR_003245
KIAA1274:NM_014431		TM4SF19-TCTEX1D2:NR_037950		LOC613037:NR_002555		KIF2A:NM_001098511		LCN15	NM_203347		HAS2	NM_005328
KIAA1324L:NM_001142749		TM4SF4:NM_004617		LOC619207:NR_002934		KIF3A:NM_007054		LCN6	NM_198946		HAS2-AS1	NR_002835
KIAA1383:NM_019090		TM7SF4:NM_030788		LOC642345:NR_033829		KIF4A:NM_012310		LCN8	NM_178469		HAUS3	NM_024511
KIAA1429:NM_015496		TM9SF4:NM_014742		LOC642852:NR_026943		KIF9:NM_001134878		LCN9	NM_001001676		HAUS6	NM_017645
KIAA1467:NM_020853		TMED10P1:NR_002807		LOC643037:NM_001190462		KIR2DS4:NM_012314		LCNL1	NM_207510		HAUS8	NM_001011699
KIAA1468:NM_020854		TMED11P:NR_033768		LOC643596:NM_001190228		KIR3DL1:NM_013289		LCOR	NM_032440		HAX1	NM_001018837
KIAA1524:NM_020890		TMEM105:NM_178520		LOC643733:NR_034078		KISS1R:NM_032551		LCORL	NM_001166139		HBA1	NM_000558
KIAA1549:NM_001164665		TMEM121:NM_025268		LOC643749:NR_034111		KL:NM_004795		LDB2	NM_001130834		HBA2	NM_000517
KIAA1614:NM_020950		TMEM127:NM_001193304		LOC643923:NR_028328		KLB:NM_175737		LDOC1L	NM_032287		HBM	NM_001003938
KIAA1751:NM_001080484		TMEM129:NM_001127266		LOC644714:NR_033947		KLF16:NM_031918		LECT2	NM_002302		HBP1	NM_012257
KIAA1755:NM_001029864		TMEM131:NM_015348		LOC645323:NR_015436		KLF3:NM_016531		LENG8	NM_052925		HBQ1	NM_005331
KIAA1804:NM_032435		TMEM132C:NM_001136103		LOC645434:NR_033919		KLF4:NM_004235		LENG9	NM_198988		HBXIP	NM_006402
KIF14:NM_014875		TMEM139:NM_153345		LOC645513:NR_037630		KLF9:NM_001206		LEO1	NM_138792		HBZ	NM_005332
KIF16B:NM_001199865		TMEM14E:NM_001123228		LOC645638:NR_030732		KLHDC1:NM_172193		LGALS1	NM_002305		HCK	NM_001172129
KIF18A:NM_031217		TMEM175:NM_032326		LOC646762:NR_024278		KLHDC7A:NM_152375		LGALS2	NM_006498		HCN3	NM_020897
KIF21B:NM_017596		TMEM178:NM_001167959		LOC653075:NR_033933		KLHDC8B:NM_173546		LGALS4	NM_006149		HDGF	NM_001126050
KIF26B:NM_018012		TMEM18:NM_152834		LOC653653:NR_027408		KLHL1:NM_020866		LGALS7	NM_002307		HEATR1	NM_018072
KIF3C:NM_002254		TMEM182:NM_144632		LOC723972:NR_003144		KLHL10:NM_152467		LGALS7B	NM_001042507		HEATR5B	NM_019024
KIF5C:NM_004522		TMEM189:NM_001162505		LOC727924:NR_015416		KLHL11:NM_018143		LGALS9C	NM_001040078		HEATR7A	NM_001099280
KIF7:NM_198525		TMEM189-UBE2V1:NM_199203		LOC728024:NR_003671		KLHL13:NM_001168299		LGI1	NM_005097		HEBP1	NM_015987
KIFAP3:NM_001204514		TMEM204:NM_024600		LOC728276:NR_024436		KLHL15:NM_030624		LGSN	NM_001143940		HECTD2	NM_182765
KISS1:NM_002256		TMEM207:NM_207316		LOC728640:NR_027508		KLHL18:NM_025010		LHFPL2	NM_005779		HENMT1	NM_001102592
KLC2:NM_001134774		TMEM212:NM_001164436		LOC729176:NR_003954		KLHL34:NM_153270		LHX3	NM_014564		HEPACAM2	NM_001039372
KLC4:NM_201522		TMEM41A:NM_080652		LOC729178:NR_034115		KLHL4:NM_019117		LIG3	NM_002311		HES2	NM_019089
KLF11:NM_001177716		TMEM44:NM_001011655		LOC729603:NR_003288		KLHL5:NM_001007075		LILRA1	NM_006863		HES3	NM_001024598
KLF14:NM_138693		TMEM55A:NM_018710		LOC729852:NR_034084		KLHL8:NM_020803		LILRA2	NM_001130917		HES4	NM_001142467
KLF15:NM_014079		TMEM64:NM_001008495		LOC730005:NM_001193336		KLKB1:NM_000892		LILRA3	NM_001172654		HES5	NM_001010926
KLHDC10:NM_014997		TMEM65:NM_194291		LOC730668:NR_027240		KPNA3:NM_002267		LILRA4	NM_012276		HEXDC	NM_173620
KLHDC3:NM_057161		TMEM71:NM_001145153		LOC730755:NM_001165252		KPNA5:NM_002269		LILRA5	NM_021250		HFE2	NM_145277
KLHDC8A:NM_018203		TMEM74:NM_153015		LOC731789:NR_026794		KPNA6:NM_012316		LILRB1	NM_001081637		HFM1	NM_001017975
KLHDC9:NM_001007255		TMEM88B:NM_001146685		LOC92249:NR_015353		KRBA2:NM_213597		LILRB2	NM_001080978		HGF	NM_000601
KLHL12:NM_021633		TMEM90B:NM_024893		LOXL4:NM_032211		KRI1:NM_023008		LILRB4	NM_001081438		HGFAC	NM_001528
KLHL2:NM_001161521		TMX4:NM_021156		LPA:NM_005577		KRTAP19-6:NM_181612		LILRB5	NM_001081442		HGSNAT	NM_152419
KLHL20:NM_014458		TNFRSF11B:NM_002546		LPAL2:NR_028092		KRTAP19-7:NM_181614		LILRP2	NR_003061		HHIP	NM_022475
KLHL21:NM_014851		TNFRSF18:NM_004195		LPAR1:NM_001401		KSR1:NM_014238		LIMD1	NM_014240		HHIPL2	NM_024746
KLHL25:NM_022480		TNFRSF4:NM_003327		LPCAT4:NM_153613		KTN1:NM_001079521		LIMD2	NM_030576		HHLA3	NM_001031693
KLRAP1:NR_028045		TNFRSF6B:NM_003823		LPO:NM_001160102		L1CAM:NM_000425		LIN28A	NM_024674		HIAT1	NM_033055
KLRAQ1:NM_001135629		TNFSF10:NM_001190942		LPPR1:NM_017753		L3MBTL2:NM_031488		LIN28B	NM_001004317		HIC1	NM_001098202
KLRB1:NM_002258		TNIK:NM_001161560		LRAT:NM_004744		LACE1:NM_145315		LIN37	NM_019104		HIP1	NM_005338
KLRC1:NM_002259		TNK2:NM_001010938		LRFN5:NM_152447		LAIR1:NM_002287		LIN54	NM_001115007		HIPK2	NM_001113239
KLRC2:NM_002260		TNNT3:NM_001042780		LRIG1:NM_015541		LAMB2:NM_002292		LINGO2	NM_152570		HIPK3	NM_001048200
KLRC3:NM_007333		TNXB:NM_019105		LRP1B:NM_018557		LAMB2P1:NR_004405		LINGO3	NM_001101391		HIRA	NM_003325
KLRC4:NM_013431		TONSL:NM_013432		LRP5L:NM_001135772		LAMC3:NM_006059		LIX1	NM_153234		HIST2H2AA3	NM_003516
KLRC4-KLRK1:NM_001199805		TOP1MT:NM_052963		LRR1:NM_152329		LAMTOR3:NM_021970		LLGL1	NM_004140		HIST2H2AA4	NM_001040874
KLRD1:NM_001114396		TOX:NM_014729		LRRC2:NM_024512		LANCL3:NM_001170331		LMBR1L	NM_018113		HIST2H2AB	NM_175065
KLRF2:NM_001190765		TP53TG3:NM_016212		LRRC26:NM_001013653		LAP3:NM_015907		LMBRD1	NM_018368		HIST2H2AC	NM_003517
KLRG1:NM_005810		TP53TG3B:NM_001099687		LRRC29:NM_001004055		LARP1B:NM_032239		LMF2	NM_033200		HIST2H2BA	NR_027337
KLRG2:NM_198508		TP63:NM_001114978		LRRC37A:NM_014834		LARP7:NM_015454		LMNB1	NM_001198557		HIST2H2BC	NR_036461
KLRK1:NM_007360		TPD52L2:NM_003288		LRRC37A2:NM_001006607		LASP1:NM_006148		LMNB2	NM_032737		HIST2H2BE	NM_003528
KMO:NM_003679		TPK1:NM_001042482		LRRC3B:NM_052953		LASS4:NM_024552		LNPEP	NM_005575		HIST2H2BF	NM_001024599
KNCN:NM_001097611		TPMT:NM_000367		LRRC46:NM_033413		LAT:NM_001014987		LOC100128054	NR_033969		HIST2H3A	NM_001005464
KRBA1:NM_032534		TPPP:NM_007030		LRRC48:NM_001130090		LATS1:NM_004690		LOC100128098	NR_034129		HIST2H3C	NM_021059
[truncated: 3,611 more rows]
