# Supplementary material for: Copy Number Variation Analysis of Matched Ovarian Primary Tumors and Peritoneal Metastasis
Source: PLoS One. 2011 Dec 14;6(12):e28561. doi: 10.1371/journal.pone.0028561 (PMC3237432; doi:10.1371/journal.pone.0028561)
Supplement: Table S6 — Cytokine-Cytokine Receptor gene Copy Number Variations. Cytokine/Receptor genes were noted for presence in CNVs for all tumor comparisons conducted. Amplifications are colored in red and deletions in blue. The CC subfamily is especially deleted in primary but not metastatic tumors. (XLSX) [file pone.0028561.s006.xlsx]

## Sheet: Sheet1
		Shared		Peri Specific		Prim Specific		PeriVPrim
Gene Symbol	Refseq ID	Amp	Del	Amp	Del	Amp	Del	Amp(PrimDel)	Del(PrimAmp)
		0	0	0	0	0	0	0	0	00000000
BMPR1A	NM_004329	0	0	0	0	0	0	0	1	00000001
CCL24	NM_001201359	0	0	0	0	0	0	0	1	00000001
CCL26	NM_148672	0	0	0	0	0	0	0	1	00000001
EPO	NM_000799	0	0	0	0	0	0	0	1	00000001
IL12RB1	NM_005535	0	0	0	0	0	0	0	1	00000001
IL23A	NM_016584	0	0	0	0	0	0	0	1	00000001
LEPR	NM_001003679	0	0	0	0	0	0	0	1	00000001
PPIL3	NM_032472	0	0	0	0	0	0	0	1	00000001
PRLR:NM_001204314	NM_001204314	0	0	0	0	0	0	0	1	00000001
YIPF4	NM_032312	0	0	0	0	0	0	0	1	00000001
IFNK	NM_020124	0	0	0	0	0	0	1	0	00000010
IL22RA2:NM_052962	NM_052962	0	0	0	0	0	0	1	0	00000010
IL28A	NM_172138	0	0	0	0	0	0	1	0	00000010
IL28B	NM_172139	0	0	0	0	0	0	1	0	00000010
IL29	NM_172140	0	0	0	0	0	0	1	0	00000010
BPIL2	NM_174932	0	0	0	0	0	1	0	0	00000100
CCL20	NM_002990	0	0	0	0	0	1	0	0	00000100
CD40LG	NM_000074	0	0	0	0	0	1	0	0	00000100
CSF3R	NM_000760	0	0	0	0	0	1	0	0	00000100
GRXCR1	NM_001080476	0	0	0	0	0	1	0	0	00000100
IL17RB	NM_018725	0	0	0	0	0	1	0	0	00000100
IL22RA2:NM_181310	NM_181310	0	0	0	0	0	1	0	0	00000100
IL6	NM_000600	0	0	0	0	0	1	0	0	00000100
KITLG	NM_000899	0	0	0	0	0	1	0	0	00000100
LIF	NM_002309	0	0	0	0	0	1	0	0	00000100
OSM	NM_020530	0	0	0	0	0	1	0	0	00000100
PIWIL4	NM_152431	0	0	0	0	0	1	0	0	00000100
PPIL2	NM_014337	0	0	0	0	0	1	0	0	00000100
CTF1	NM_001142544	0	0	0	0	0	1	0	1	00000101
TNFRSF17	NM_001192	0	0	0	0	0	1	0	1	00000101
ACSF2	NM_025149	0	0	0	0	0	1	1	0	00000110
ACVR2B	NM_001106	0	0	0	0	0	1	1	0	00000110
CCL1	NM_002986	0	0	0	0	0	1	1	0	00000110
CCL11	NM_005408	0	0	0	0	0	1	1	0	00000110
CCL13	NR_027921	0	0	0	0	0	1	1	0	00000110
CCL14	NM_032962	0	0	0	0	0	1	1	0	00000110
CCL14-CCL15	NM_032965	0	0	0	0	0	1	1	0	00000110
CCL15	NM_004590	0	0	0	0	0	1	1	0	00000110
CCL16	NM_002987	0	0	0	0	0	1	1	0	00000110
CCL18	NM_002981	0	0	0	0	0	1	1	0	00000110
CCL2	NM_001130046	0	0	0	0	0	1	1	0	00000110
CCL23	NM_002991	0	0	0	0	0	1	1	0	00000110
CCL3	NM_002983	0	0	0	0	0	1	1	0	00000110
CCL3L1	NM_021006	0	0	0	0	0	1	1	0	00000110
CCL4	NM_002984	0	0	0	0	0	1	1	0	00000110
CCL5	NM_002985	0	0	0	0	0	1	1	0	00000110
CCL7	NM_006273	0	0	0	0	0	1	1	0	00000110
CCL8	NM_005623	0	0	0	0	0	1	1	0	00000110
CCR1	NM_016602	0	0	0	0	0	1	1	0	00000110
CCR2	NM_001123041	0	0	0	0	0	1	1	0	00000110
CCR3	NM_001164680	0	0	0	0	0	1	1	0	00000110
CCR4	NM_005508	0	0	0	0	0	1	1	0	00000110
CCR5	NM_000579	0	0	0	0	0	1	1	0	00000110
CCR6	NM_004367	0	0	0	0	0	1	1	0	00000110
CCR8	NM_005201	0	0	0	0	0	1	1	0	00000110
CCR9	NM_006641	0	0	0	0	0	1	1	0	00000110
CSF2RB	NM_000395	0	0	0	0	0	1	1	0	00000110
CX3CR1	NM_001171171	0	0	0	0	0	1	1	0	00000110
CXCL14	NM_004887	0	0	0	0	0	1	1	0	00000110
CXCR6	NM_006564	0	0	0	0	0	1	1	0	00000110
EDIL3	NM_005711	0	0	0	0	0	1	1	0	00000110
GH1	NM_000515	0	0	0	0	0	1	1	0	00000110
GH2	NM_002059	0	0	0	0	0	1	1	0	00000110
IFNAR2	NM_000874	0	0	0	0	0	1	1	0	00000110
IFNGR1	NM_000416	0	0	0	0	0	1	1	0	00000110
IL10RB	NM_000628	0	0	0	0	0	1	1	0	00000110
IL15RA	NM_002189	0	0	0	0	0	1	1	0	00000110
IL18	NM_001562	0	0	0	0	0	1	1	0	00000110
IL20RA	NM_014432	0	0	0	0	0	1	1	0	00000110
IL2RA	NM_000417	0	0	0	0	0	1	1	0	00000110
IL2RB	NM_000878	0	0	0	0	0	1	1	0	00000110
IL9	NM_000590	0	0	0	0	0	1	1	0	00000110
NGFR	NM_002507	0	0	0	0	0	1	1	0	00000110
PDGFA	NM_002607	0	0	0	0	0	1	1	0	00000110
PPIL4	NM_139126	0	0	0	0	0	1	1	0	00000110
PPIL6	NM_001111298	0	0	0	0	0	1	1	0	00000110
TGFBR2	NM_001024847	0	0	0	0	0	1	1	0	00000110
TNFRSF13B	NM_012452	0	0	0	0	0	1	1	0	00000110
TSLP	NM_033035	0	0	0	0	0	1	1	0	00000110
XCR1	NM_001024644	0	0	0	0	0	1	1	0	00000110
ACVR2A	NM_001616	0	0	0	0	1	0	0	0	00001000
CLCF1	NM_001166212	0	0	0	0	1	0	0	0	00001000
CSF1	NM_000757	0	0	0	0	1	0	0	0	00001000
CXCL10	NM_001565	0	0	0	0	1	0	0	0	00001000
CXCL11	NM_005409	0	0	0	0	1	0	0	0	00001000
CXCL12	NM_000609	0	0	0	0	1	0	0	0	00001000
CXCL9	NM_002416	0	0	0	0	1	0	0	0	00001000
IL17A	NM_002190	0	0	0	0	1	0	0	0	00001000
IL20RB	NM_144717	0	0	0	0	1	0	0	0	00001000
INHBA	NM_002192	0	0	0	0	1	0	0	0	00001000
TNFRSF11A	NM_003839	0	0	0	0	1	0	0	0	00001000
TNFRSF14	NM_003820	0	0	0	0	1	0	0	0	00001000
TNFRSF21	NM_014452	0	0	0	0	1	0	0	0	00001000
TPO:NM_000547	NM_000547	0	0	0	0	1	0	0	0	00001000
AHCTF1	NM_015446	0	0	0	0	1	0	0	1	00001001
BPIL3	NM_174897	0	0	0	0	1	0	0	1	00001001
CCL28	NM_002982	0	0	0	0	1	0	0	1	00001001
CD27	NM_001242	0	0	0	0	1	0	0	1	00001001
CD40	NM_001250	0	0	0	0	1	0	0	1	00001001
FASLG	NM_000639	0	0	0	0	1	0	0	1	00001001
GDF5	NM_000557	0	0	0	0	1	0	0	1	00001001
HGF	NM_000601	0	0	0	0	1	0	0	1	00001001
IL10	NM_000572	0	0	0	0	1	0	0	1	00001001
IL19	NM_013371	0	0	0	0	1	0	0	1	00001001
IL20	NM_018724	0	0	0	0	1	0	0	1	00001001
IL24	NM_001185156	0	0	0	0	1	0	0	1	00001001
IL6R	NM_000565	0	0	0	0	1	0	0	1	00001001
IL7R	NM_002185	0	0	0	0	1	0	0	1	00001001
LEP	NM_000230	0	0	0	0	1	0	0	1	00001001
LIFR	NM_001127671	0	0	0	0	1	0	0	1	00001001
LTBR	NM_002342	0	0	0	0	1	0	0	1	00001001
MET	NM_000245	0	0	0	0	1	0	0	1	00001001
NBPF4	NM_001143989	0	0	0	0	1	0	0	1	00001001
PDGFRA	NM_006206	0	0	0	0	1	0	0	1	00001001
TGFB2	NM_001135599	0	0	0	0	1	0	0	1	00001001
TIPRL	NM_001031800	0	0	0	0	1	0	0	1	00001001
TNFRSF1A	NM_001065	0	0	0	0	1	0	0	1	00001001
TNFRSF25	NM_001039664	0	0	0	0	1	0	0	1	00001001
TNFSF18	NM_005092	0	0	0	0	1	0	0	1	00001001
TNFSF4	NM_003326	0	0	0	0	1	0	0	1	00001001
VEGFA	NM_001025366	0	0	0	0	1	0	0	1	00001001
XCL1	NM_002995	0	0	0	0	1	0	0	1	00001001
XCL2	NM_003175	0	0	0	0	1	0	0	1	00001001
ACSF3	NM_001127214	0	0	0	1	0	0	0	0	00010000
CCL17	NM_002988	0	0	0	1	0	0	0	0	00010000
CCL22	NM_005064	0	0	0	1	0	0	0	0	00010000
CLTA	NM_001076677	0	0	0	1	0	0	0	0	00010000
CX3CL1	NM_002996	0	0	0	1	0	0	0	0	00010000
CXCR5	NM_001716	0	0	0	1	0	0	0	0	00010000
TNFRSF19	NM_001204458	0	0	0	1	0	0	0	0	00010000
TNFSF11	NM_003701	0	0	0	1	0	0	0	0	00010000
CXCL13	NM_006419	0	0	0	1	1	0	0	0	00011000
TPO:NM_175721	NM_175721	0	0	1	0	0	0	0	1	00100001
CCL3L3	NM_001001437	0	0	1	0	0	1	1	0	00100110
CCL4L1	NM_001001435	0	0	1	0	0	1	1	0	00100110
CCL4L2	NM_207007	0	0	1	0	0	1	1	0	00100110
KIT	NM_000222	0	0	1	1	0	0	0	0	00110000
BMPR1B	NM_001203	0	1	0	0	0	0	0	0	01000000
CCL25	NM_006072	0	1	0	0	0	0	0	0	01000000
CPXCR1	NM_001184771	0	1	0	0	0	0	0	0	01000000
CRLF2	NM_001012288	0	1	0	0	0	0	0	0	01000000
CSF2RA	NM_001161529	0	1	0	0	0	0	0	0	01000000
CXCL16	NM_001100812	0	1	0	0	0	0	0	0	01000000
CXCR3	NM_001142797	0	1	0	0	0	0	0	0	01000000
EDA	NM_001199687	0	1	0	0	0	0	0	0	01000000
EDA2R	NM_001005609	0	1	0	0	0	0	0	0	01000000
EGF	NM_001178130	0	1	0	0	0	0	0	0	01000000
EPOR	NM_000121	0	1	0	0	0	0	0	0	01000000
FLT1	NM_001159920	0	1	0	0	0	0	0	0	01000000
IL13RA1	NM_001560	0	1	0	0	0	0	0	0	01000000
IL2	NM_000586	0	1	0	0	0	0	0	0	01000000
IL21	NM_021803	0	1	0	0	0	0	0	0	01000000
IL21R	NM_021798	0	1	0	0	0	0	0	0	01000000
IL22RA1	NM_021258	0	1	0	0	0	0	0	0	01000000
IL28RA	NM_170743	0	1	0	0	0	0	0	0	01000000
IL2RG	NM_000206	0	1	0	0	0	0	0	0	01000000
IL3RA	NM_002183	0	1	0	0	0	0	0	0	01000000
IL4R	NM_000418	0	1	0	0	0	0	0	0	01000000
NEIL2	NM_001135746	0	1	0	0	0	0	0	0	01000000
NEIL3	NM_018248	0	1	0	0	0	0	0	0	01000000
NFIL3	NM_005384	0	1	0	0	0	0	0	0	01000000
PFAS	NM_012393	0	1	0	0	0	0	0	0	01000000
PIWIL2	NM_001135721	0	1	0	0	0	0	0	0	01000000
PLEKHO2	NM_001195059	0	1	0	0	0	0	0	0	01000000
TGFBR1	NM_001130916	0	1	0	0	0	0	0	0	01000000
TNFRSF10A	NM_003844	0	1	0	0	0	0	0	0	01000000
TNFRSF10C	NM_003841	0	1	0	0	0	0	0	0	01000000
TNFRSF10D	NM_003840	0	1	0	0	0	0	0	0	01000000
TNFRSF9	NM_001561	0	1	0	0	0	0	0	0	01000000
TNFSF12	NM_172089	0	1	0	0	0	0	0	0	01000000
TNFSF12-TNFSF13	NM_003809	0	1	0	0	0	0	0	0	01000000
TNFSF13	NM_001198622	0	1	0	0	0	0	0	0	01000000
VEGFC	NM_005429	0	1	0	0	0	0	0	0	01000000
CD70	NM_001252	0	1	0	0	0	0	0	1	01000001
FLT3	NM_004119	0	1	0	0	0	0	0	1	01000001
TNFSF14	NM_003807	0	1	0	0	0	0	0	1	01000001
TNFSF9	NM_003811	0	1	0	0	0	0	0	1	01000001
AMH	NM_000479	0	1	0	0	0	0	1	0	01000010
CCR10	NM_001295	0	1	0	0	0	0	1	0	01000010
CSF2	NM_000758	0	1	0	0	0	0	1	0	01000010
CSF3	NM_000759	0	1	0	0	0	0	1	0	01000010
FIGF	NM_004469	0	1	0	0	0	0	1	0	01000010
IFNAR1	NM_000629	0	1	0	0	0	0	1	0	01000010
IFNGR2	NM_005534	0	1	0	0	0	0	1	0	01000010
IL11	NM_000641	0	1	0	0	0	0	1	0	01000010
IL13	NM_002188	0	1	0	0	0	0	1	0	01000010
IL17RA	NM_014339	0	1	0	0	0	0	1	0	01000010
IL3	NM_000588	0	1	0	0	0	0	1	0	01000010
IL4	NM_000589	0	1	0	0	0	0	1	0	01000010
IL5	NM_000879	0	1	0	0	0	0	1	0	01000010
IL6ST	NM_001190981	0	1	0	0	0	0	1	0	01000010
PDGFB	NM_002608	0	1	0	0	0	0	1	0	01000010
PIR-FIGF	NR_037859	0	1	0	0	0	0	1	0	01000010
TNFRSF10B	NM_003842	0	1	0	0	0	0	1	0	01000010
TNFRSF13C	NM_052945	0	1	0	0	0	0	1	0	01000010
BMP2	NM_001200	1	0	0	0	0	0	0	0	10000000
IL18R1	NM_003855	1	0	0	0	0	0	0	0	10000000
IL18RAP	NM_003853	1	0	0	0	0	0	0	0	10000000
IL1R1	NM_000877	1	0	0	0	0	0	0	0	10000000
IL1R2	NM_004633	1	0	0	0	0	0	0	0	10000000
IL1RAP	NM_001167928	1	0	0	0	0	0	0	0	10000000
PRLR:NM_000949	NM_000949	1	0	0	0	0	0	0	0	10000000
BMP7	NM_001719	1	0	0	0	0	0	0	1	10000001
EGFR	NM_005228	1	0	0	0	0	0	0	1	10000001
GHR	NM_000163	1	0	0	0	0	0	0	1	10000001
IL12A	NM_000882	1	0	0	0	0	0	0	1	10000001
IL15	NM_000585	1	0	0	0	0	0	0	1	10000001
IL7	NM_000880	1	0	0	0	0	0	0	1	10000001
OSMR	NM_001168355	1	0	0	0	0	0	0	1	10000001
RTEL1-TNFRSF6B	NR_037882	1	0	0	0	0	0	0	1	10000001
TNFRSF11B	NM_002546	1	0	0	0	0	0	0	1	10000001
TNFRSF18	NM_004195	1	0	0	0	0	0	0	1	10000001
TNFRSF4	NM_003327	1	0	0	0	0	0	0	1	10000001
TNFRSF6B	NM_003823	1	0	0	0	0	0	0	1	10000001
TNFSF10	NM_001190942	1	0	0	0	0	0	0	1	10000001
IFNA1	NM_002171	1	0	0	0	0	0	1	0	10000010
IFNA10	NM_006900	1	0	0	0	0	0	1	0	10000010
IFNA13	NM_002172	1	0	0	0	0	0	1	0	10000010
IFNA14	NM_002173	1	0	0	0	0	0	1	0	10000010
IFNA16	NM_021268	1	0	0	0	0	0	1	0	10000010
IFNA17	NM_024013	1	0	0	0	0	0	1	0	10000010
IFNA2	NM_002175	1	0	0	0	0	0	1	0	10000010
IFNA21	NM_000605	1	0	0	0	0	0	1	0	10000010
IFNA4	NM_021068	1	0	0	0	0	0	1	0	10000010
IFNA5	NM_002169	1	0	0	0	0	0	1	0	10000010
IFNA6	NM_021002	1	0	0	0	0	0	1	0	10000010
IFNA7	NM_021057	1	0	0	0	0	0	1	0	10000010
IFNA8	NM_002170	1	0	0	0	0	0	1	0	10000010
IFNB1	NM_002176	1	0	0	0	0	0	1	0	10000010
IFNE	NM_176891	1	0	0	0	0	0	1	0	10000010
IFNW1	NM_002177	1	0	0	0	0	0	1	0	10000010
PRL	NM_000948	1	0	0	0	0	0	1	0	10000010
